# Supplementary material for: Investigation of urinary metabolomics in a phase I hookworm vaccine trial in Gabon
Source: PLoS One. 2022 Sep 26;17(9):e0275013. doi: 10.1371/journal.pone.0275013 (PMC9512193; doi:10.1371/journal.pone.0275013)
Supplement: S1 Table. Data of quantified metabolites — (XLSX) [file pone.0275013.s004.xlsx]

## Sheet: data_imp
Participants ID	Pre-treatment	Day	Area of residence	Gender	Group	N1_Methylnicotinamide	N3_Hydroxyisovalerate	N3_Indoxylsulfate	Acetaminophen	Acetate	Acetoacetate	Acetone	Alanine	Betaine	Choline	Citrate	Creatine	Creatinine	Dimethylamine	Dimethylmalonic_acid	Ethanol	Formate	Fucose	Fumarate	Gluconate	Glucose	Glycine	Glycolate	Guanidoacetate	Hippurate	Histidine	Isobutyrate	Isoleucine	Lactate	Malonate	Methanol	Methylguanidine	N_N_Dimethylglycine	N_Methylhydantoin	N_Phenylacetylglycine	Pseudouridine	Pyruvate	Succinate	Tartrate	Taurine	Threonine	Trigonelline	Trimethylamine	Trimethylamine_N_oxide
H1m001	Yes	0	Semi-urban	Male	Low dose	85.2593	93.8932	930.298	3.04147	67.7954	145.991	12.4602	465.738	206.722	77.2141	944.426	653.131	23084.1	753.009	9.8112	252.442	343.392	343.294	2.4528	356.539	752.911	2219.88	1172.05	1681.05	5469.35	1772.29	53.471	21.0941	82.5122	321.611	471.624	137.945	66.3237	158.941	283.446	280.895	49.1541	31.3958	24.4299	1565.77	347.316	31.4939	44.9353	1365.82
H1m001	Yes	1	Semi-urban	Male	Low dose	17.1985	76.4378	353.934	66.2006	69.067	190.276	14.0591	457.126	132.401	90.2239	828.259	1464.6	21354.5	659.959	6.41532	448.253	427.096	298.517	4.64087	496.982	775.844	3111.57	1711.52	2284.81	2150.91	1821.27	44.9072	72.4794	111.244	165.16	405.394	110.835	28.9372	66.8831	310.529	233.681	45.0437	16.789	42.4503	2211.1	414.812	52.4145	74.7999	431.328
H1m001	Yes	3	Semi-urban	Male	Low dose	75.5856	89.4687	967.444	32.1367	37.2786	78.9278	17.9966	319.053	142.687	35.9931	412.636	454.285	28715.1	972.586	31.6225	477.166	307.998	381.27	0.257094	601.6	765.626	1987.08	1493.97	1786.29	1682.94	1613.26	44.4772	27.7661	102.838	294.63	426.776	111.065	17.9966	226.5	180.223	325.995	53.2184	47.8195	52.9613	1481.37	272.519	28.7945	39.5925	1329.18
H1m001	Yes	7	Semi-urban	Male	Low dose	32.9315	83.5954	412.629	90.632	342.826	350.707	17.4509	377.446	97.3872	95.1355	476.803	4255.77	17105.8	1042.83	4.78492	516.49	325.375	255.29	36.0276	397.993	104.142	2635.93	1471.22	2132.95	1712.72	1944.37	43.3458	63.6113	132.852	241.216	271.333	132.57	145.799	151.147	110.053	171.413	0.281466	21.3914	22.7987	4654.32	326.782	29.2725	54.6044	5685.89
H1m001	Yes	180	Semi-urban	Male	Low dose	202.759	87.4838	1080.14	49.2219	273.509	466.58	6.36068	326.547	123.691	35.2284	761.324	275.368	33086.4	1041.68	11.7428	188.57	291.025	507.093	2.34856	534.003	923.179	2183.87	1370.19	1248.36	2097.75	562.088	42.8612	25.247	93.9423	431.352	502.004	104.511	112.339	103.532	717.484	381.445	52.6468	23.2899	91.3002	2984.04	280.946	44.6226	22.507	719.442
H1m001	Yes	181	Semi-urban	Male	Low dose	132.392	102.768	564.934	33.4517	327.444	307.057	12.2323	239.654	157.439	50.1776	613.198	321.369	21610.4	800.261	9.81916	4703.13	250.056	1147.26	6.49063	546.211	712.721	2385.06	960.447	815.24	776.629	297.404	50.4272	27.0443	59.4974	247.643	387.108	79.8847	22.8004	201.542	879.73	284.922	37.5292	53.3397	240.819	2627.21	343.254	54.0054	18.0573	855.931
H1m001	Yes	187	Semi-urban	Male	Low dose	171.651	91.2983	1368.58	56.6763	68.7575	174.488	19.6218	267.165	198.57	41.9194	831.171	24.0003	30359.3	940.551	12.9731	143.839	201.083	439.221	1.94597	1064.28	756.252	1953.67	1343.04	1229.77	1768.15	1132.96	33.649	23.5138	57.9736	399.329	347.436	86.5956	86.9199	209.354	385.788	311.436	55.5412	35.3517	69.4873	2497.81	385.139	39.4869	21.4056	850.469
H1m002	No	0	Semi-urban	Male	Low dose	71.5984	90.5602	130.844	72.6212	238.242	256.338	11.8806	173.488	120.93	33.5175	1170.83	223.607	23457.8	798.361	1.49491	5196.15	153.819	445.484	8.41871	469.087	570.348	1074.84	1218.75	769.407	3132.31	369.4	85.2099	29.4262	439.661	294.025	927.16	106.611	15.4999	153.819	779.4	295.52	73.6441	33.3601	195.676	1295.46	317.629	116.918	20.142	1046.52
H1m002	No	1	Semi-urban	Male	Low dose	112.494	89.9305	266.998	36.7458	54.0442	248.195	83.3764	390.451	215.747	46.4157	698.062	767.901	23622.9	651.969	11.4965	284.619	402.27	353.598	4.08286	328.348	594.916	1494.65	2035.52	1334.13	544.74	1073.79	81.3349	59.4164	102.824	200.598	1257.84	77.2521	72.0948	102.286	296.76	249.055	71.1278	57.2675	38.5723	3327.96	324.05	25.6791	91.1123	654.333
H1m002	No	3	Semi-urban	Male	Low dose	78.2746	110.296	226.73	86.6358	207.161	218.191	28.2856	307.05	79.5199	26.0619	599.424	78.8973	24713.4	861.288	10.9407	2722.18	346.899	458.262	7.91641	799.469	674.852	1527.69	2132.63	825.797	1556.69	507.629	107.183	37.3583	126.129	174.072	971.406	90.0158	32.9999	91.1722	610.008	298.6	75.962	20.2802	37.6252	3667.7	366.645	69.8245	29.353	467.246
H1m002	No	7	Semi-urban	Male	Low dose	59.513	91.1672	273.881	36.057	73.0248	412.492	25.126	333.394	102.781	71.2789	187.952	143.013	20276.3	605.378	8.12231	210.193	535.313	360.721	3.49183	419.096	639.916	1008.99	1202.33	1090.97	1269.28	1161.57	82.4376	33.6279	54.2752	257.94	573.268	105.894	29.5288	165.179	435.72	254.069	49.417	59.8925	54.9584	3295.53	288.152	89.5731	73.6321	1381.63
H1m003	No	0	Rural	Male	Control	18.7452	59.4384	451.393	86.8497	95.2333	250.47	12.434	683.777	454.313	107.196	3415.02	173.323	15948.6	545.967	12.1514	230.124	400.997	282.12	8.19515	434.437	1115.76	3285.97	1080.44	760.359	6901.35	93.6319	92.3132	18.7452	67.3509	202.712	1199.22	64.7134	73.7563	174.547	595.703	195.647	70.0827	54.8227	23.5493	1412.3	467.124	194.8	42.0119	108.609
H1m003	No	1	Rural	Male	Control	25.4931	80.1533	360.802	65.3073	86.7515	351.805	8.62266	636.053	238.51	65.3823	3187.39	185.8	25219.9	841.122	9.74736	188.649	232.512	485.643	4.57376	582.817	1312.29	2427.47	958.615	765.543	857.243	253.206	83.7523	22.8688	53.6105	76.3293	1112.92	44.0881	64.4825	52.7857	774.765	287.697	114.194	33.366	106.846	3261.09	656.522	33.5909	31.4165	228.313
H1m003	No	3	Rural	Male	Control	70.0158	73.8318	665.647	132.98	66.9464	408.481	19.8267	415.615	137.128	172.053	2887.9	112.158	19974	681.907	11.8629	208.388	380.441	276.496	3.40124	765.445	650.798	2403.76	995.402	765.528	2954.1	1820.08	98.2212	18.0846	58.1529	283.05	745.369	88.5981	55.1664	153.388	495.171	233.275	38.9069	63.3792	56.5767	1737.95	251.111	38.1602	28.2054	940.401
H1m003	No	7	Rural	Male	Control	15.3792	65.283	510.86	110.584	76.2681	435.534	0.10462	504.583	155.779	110.06	3097.91	136.32	19979.9	611.086	15.693	210.287	395.255	309.153	3.13861	338.132	686.099	2102.45	978.513	752.428	1842.47	967.946	87.2532	31.1768	119.999	199.406	451.959	143.853	280.591	206.206	447.774	205.893	48.1253	74.1757	41.7435	3809.74	214.367	29.189	32.6415	730.877
H1m003	No	180	Rural	Male	Control	18.3042	56.3611	233.477	49.9086	58.2047	240.983	104.558	629.322	144.195	50.1719	2604.6	60.9701	22069.1	738.884	4.08223	123.52	636.038	309.46	10.6665	537.538	1008.31	3612.38	1337.13	110.747	1343.19	1522.41	83.0932	14.7487	214.778	233.346	839.36	140.639	12.5101	199.766	823.557	272.193	94.5498	25.2835	28.7073	1686.62	321.048	38.3203	21.8597	633.668
H1m003	No	181	Rural	Male	Control	14.7847	47.209	345.757	48.8404	284.987	255.112	11.216	476.984	77.3901	44.1501	2681.23	133.878	23648.1	887.692	18.0475	143.156	465.258	385.931	10.5022	499.314	728.527	2096.77	879.331	362.479	3555.25	1555.45	62.6054	21.3103	72.9037	249.912	728.833	91.7669	120.521	135.305	835.181	285.497	68.8252	92.6846	43.5383	1204.19	329.443	141.627	21.2084	884.021
H1m003	No	187	Rural	Male	Control	35.5785	63.3104	574.523	70.5121	46.0048	356.753	11.8237	393.836	65.0302	43.4251	2313.46	203.797	22290	783.91	31.494	101.791	378.895	378.25	3.00966	782.405	761.445	2134.93	1256.96	425.652	2790.06	1214.94	79.4336	21.2826	106.306	231.852	520.457	57.721	95.9867	119.849	358.58	255.929	56.6462	41.5978	28.0544	2575.09	287.853	29.3442	27.4094	721.782
H1m004	No	0	Rural	Male	Low dose	90.6954	131.305	313.749	18.1993	183.797	987.272	112.354	275.696	1014.34	543.12	1954.99	110.098	16006.2	542.368	20.7562	431.819	272.237	368.046	35.9473	362.631	609.449	3307.3	3964.13	758.653	460.847	125.59	61.6669	44.8213	68.5856	129.952	8848.3	96.8621	80.0165	186.053	587.339	209.367	57.1547	171.765	119.122	339.469	178.834	97.3133	19.1017	445.957
H1m004	No	1	Rural	Male	Low dose	18.449	90.9944	419.325	53.7836	96.1539	112.101	19.8562	534.24	126.016	105.378	609.131	1776.74	24318.3	774.39	10.6316	597.561	487.961	344.434	8.59913	608.662	998.593	3664.01	2018.76	2698.41	2505.47	2958.88	52.6892	87.242	123.515	423.233	482.958	123.515	44.5591	229.362	368.043	294.559	19.2308	44.4028	47.6861	1987.49	451.532	62.2264	88.6492	431.051
H1m004	No	3	Rural	Male	Low dose	103.813	178.249	558.348	194.258	86.8138	416.409	206.142	226.607	1235.53	213.899	1872.77	217.86	20370.1	529.3	14.8541	1890.92	294.936	338.013	10.3979	326.46	668.268	1274.15	849.653	1103.33	1465.77	694.346	52.9795	22.9413	40.7662	225.452	8196.48	109.26	39.1157	213.073	504.708	215.714	67.0084	66.3482	44.3972	611.493	126.425	67.8336	97.2117	4051.37
H1m004	No	7	Rural	Male	Low dose	71.7969	93.336	279.282	17.0215	90.8352	115.682	64.6172	221.199	791.46	78.2506	3853.15	202.564	18574.6	702.803	17.8282	231.606	267.907	417.148	12.9073	411.098	888.749	1182.39	225.152	654.643	725.552	548.883	36.5438	18.7156	57.6795	171.345	9127.73	112.778	111.084	176.749	266.455	241.286	39.6093	214.665	42.1908	695.301	158.115	90.9965	32.5103	665.211
H1m004	No	180	Rural	Male	Low dose	0.822937	94.6378	491.293	0.822937	1660.69	54.3138	73.2414	278.153	181.869	77.3561	1448.37	111.097	15101.7	478.949	16.4587	150764	237.006	297.08	28.8028	531.617	715.955	1403.93	488.002	595.806	533.263	1184.21	136.608	65.012	120.972	80.6478	5145.83	39.501	31.2716	174.463	2083.68	181.046	92.169	30.4487	1161.16	5112.09	296.257	181.046	41.9698	807.301
H1m004	No	181	Rural	Male	Low dose	49.5581	77.014	426.666	39.1248	141.398	88.9574	37.6147	268.245	496.816	54.0883	1575.15	610.484	23194	1012.44	11.3942	6283.71	161.304	857.725	27.0441	446.709	1346.99	679.947	291.857	759.844	2520.46	614.328	43.9296	9.60959	651.805	178.327	6383.93	82.7798	12.2179	324.53	1451.46	316.567	80.9952	62.1878	64.247	1546.73	209.901	237.769	20.3174	1370.74
H1m004	No	187	Rural	Male	Low dose	52.3158	100.867	161.732	58.9043	141.81	106.592	46.9038	229.656	605.671	75.5324	1345.46	1766.11	14070.4	439.939	36.0799	7982.12	74.6696	379.152	24.3931	432.096	835.092	1021.84	907.879	927.958	352.485	622.378	53.4139	20.0792	366.524	121.338	3141.77	80.8659	43.4527	195.38	955.881	160.477	61.5711	28.158	963.646	2293.89	220.558	66.8262	67.6105	705.675
H1m005	Yes	0	Rural	Male	Low dose	32.7513	113.508	436.085	68.3066	92.1971	444.161	8.5243	336.934	393.352	104.535	5202.29	298.351	16686.9	651.997	17.6094	329.532	404.231	398.96	6.05674	536.582	504.28	1465.62	814.52	614.199	3855.34	610.497	48.3418	17.3851	101.731	240.924	1588.44	152.092	45.9864	216.472	378.322	238.681	61.3526	29.7229	45.3134	791.751	243.055	242.382	29.6107	496.877
H1m005	Yes	1	Rural	Male	Low dose	19.1461	128.883	406.804	73.8635	289.509	285.377	15.7199	309.965	340.196	86.9635	5226.68	89.785	21672.6	790.934	29.0214	311.275	319.538	326.39	5.74382	790.33	843.334	1184.34	654.796	370.729	7185.12	86.0566	54.4152	17.3322	345.637	177.252	1755.29	102.482	55.7252	153.975	418.795	299.485	60.159	65.4997	53.7098	1941.92	54.2136	331.832	29.0214	731.783
H1m005	Yes	3	Rural	Male	Low dose	9.27494	109.238	282.113	40.7067	176.739	496.596	102.282	380.273	309.809	64.6669	4566.36	388.13	17474.1	564.87	11.2072	379.886	358.502	334.671	10.5631	405.263	783.217	1177.53	426.905	641.774	2748.73	149.172	54.2326	25.5061	92.1053	150.202	2113.01	136.677	33.7505	138.995	697.166	238.314	25.2484	138.222	51.5274	898.896	229.297	202.889	20.7398	415.44
H1m005	Yes	7	Rural	Male	Low dose	23.3746	89.3326	489.246	78.2238	38.8805	496.999	8.67868	363.116	409.518	82.0425	5215.31	102.871	16000.9	569.669	34.8304	245.317	274.131	241.383	0.115716	356.52	747.524	1372.39	891.706	692.79	2068.42	712.693	63.5279	18.3988	82.7368	147.769	1641.66	132.61	226.803	150.778	533.565	229.464	44.2034	49.0635	56.4693	558.328	240.92	164.316	35.6405	653.331
H1m006	Yes	0	Rural	Male	Low dose	30.9775	98.8953	150.379	65.1546	56.4285	81.4432	27.1962	278.361	539.707	96.2775	3428.9	420.741	11634.3	656.781	44.6483	417.542	619.841	137.726	11.1984	591.481	528.799	860.971	654.163	899.366	3974.86	659.69	106.603	12.2165	103.986	190.664	1661.88	83.1884	206.953	158.378	339.153	176.703	74.026	58.9009	33.4499	1188.93	204.19	418.56	24.5784	961.03
H1m006	Yes	1	Rural	Male	Low dose	47.2496	104.563	308.174	51.3434	28.0882	126.738	13.3618	207.591	282.872	104.165	3823.35	1322.48	22572.5	673.15	6.59561	175.238	143.568	236.873	9.95027	827.407	833.719	527.876	683.612	1380.64	878.069	168.415	77.0435	18.0242	114.059	159.83	1662.72	81.3079	123.156	193.376	567.393	334.272	112.353	48.3299	48.273	2120.77	53.0491	61.5211	33.7741	802.219
H1m006	Yes	3	Rural	Male	Low dose	66.945	133.28	390.164	36.349	243.634	379.442	10.1115	341.524	312.148	68.7755	3035.36	3229.4	19423.5	727.329	15.2544	228.467	256.274	172.854	5.40441	951.089	1139.37	646.002	1380.22	1229.77	1936.35	229.949	1271.17	12.2035	62.3251	194.297	2342.12	93.0954	87.5166	301.775	567.289	294.976	117.502	37.2207	75.0516	1413.6	348.497	116.195	40.3588	658.467
H1m006	Yes	7	Rural	Male	Low dose	27.0275	100.752	316.477	62.8992	88.1579	432.441	9.90538	251.88	326.312	46.9798	6019	1626.25	14840.5	562.13	10.6129	122.331	350.65	275.44	33.1123	327.019	796.18	558.38	1059.59	1060.58	3469.43	368.197	111.931	10.1176	50.5882	168.179	2863.15	67.0028	109.879	244.38	370.178	207.518	163.793	135.35	193.509	1469.04	330.344	86.9551	35.1641	551.871
H1m006	Yes	180	Rural	Male	Low dose	24.3348	146.951	177.408	31.5567	145.381	219.955	69.2364	265.799	381.507	51.4955	2996.95	82.5813	17457.3	632.547	4.55296	1739.86	401.131	388.572	21.6658	546.355	954.552	1038.23	1583.02	1126.78	3333.08	46.0006	91.2162	14.4439	162.18	278.359	1347.99	89.3322	21.9798	245.703	576.656	264.386	113.667	42.3896	192.48	2479.01	317.451	190.439	26.0618	642.595
H1m006	Yes	181	Rural	Male	Low dose	0.148755	189.366	626.112	35.5525	92.3771	75.1215	53.4032	247.529	407.739	54.8907	2695.3	1056.31	16655.7	574.94	2.82635	127.632	534.924	262.702	14.4293	478.844	524.958	1251.63	200.969	1120.57	780.073	703.464	132.392	11.3054	241.43	201.712	2343.64	144.59	13.2392	281.594	708.076	266.718	153.516	29.6023	48.1968	2561.57	213.613	44.3291	31.8337	495.356
H1m006	Yes	187	Rural	Male	Low dose	159.829	191.017	508.689	29.1199	231.222	561.552	10.01	334.631	676.294	292.027	2732.81	105.394	19581.6	793.601	12.5745	258.688	270.931	677.204	13.5672	890.392	686.635	857.053	1057.34	713.439	1394.7	595.139	155.775	16.38	59.1499	166.033	1851.85	84.2162	50.2981	229.733	505.628	311.716	124.091	39.3781	31.0227	556.754	313.867	60.1426	21.5091	688.124
H1m007	Yes	0	Rural	Female	Low dose	59.1028	94.1224	549.261	39.4407	82.139	462.933	23.8505	282.6	170.444	27.6899	6467.34	84.4658	17158.2	672.12	11.6344	516.684	506.33	334.024	24.0832	396.617	611.505	737.04	1272.46	659.206	1375.65	914.232	73.5295	9.65656	83.1861	314.362	1153.78	87.0254	52.5875	196.971	757.517	235.015	97.4964	56.4269	19.7785	1923.28	339.958	65.5017	33.1581	690.153
H1m007	Yes	1	Rural	Female	Low dose	1.28508	96.3809	241.595	16.706	280.147	219.748	47.5479	304.563	552.584	65.539	2094.68	384.238	14639.6	66.8241	1.28508	637119	254.445	939.392	38.5523	363.677	1312.06	624.548	746.63	557.724	393.234	863.572	648.964	106.661	281.432	253.16	1025.49	91.2405	21.8463	172.2	1088.46	233.884	277.577	42.4076	177.341	2430.08	625.833	95.0958	19.2762	173.486
H1m007	Yes	3	Rural	Female	Low dose	47.3595	115.539	406.818	72.2586	95.2333	153.562	5.37643	402.853	818.763	99.5172	1998.9	66.1815	22720.7	732.949	26.8658	404.671	699.568	417.148	11.1984	438.418	427.873	1465.62	1104.94	883.374	2195.97	1259.31	56.6771	17.9351	160.071	203.37	2625.63	104.511	161.471	297.759	583.064	277.912	40.2187	17.0223	963.646	4654.32	210.311	229.111	79.5921	865.653
H1m007	Yes	7	Rural	Female	Low dose	83.4643	108.285	689.126	80.464	111.422	662.532	0.13638	191.341	244.665	17.7294	3977.51	104.876	15839.9	640.166	8.45554	6644.55	314.628	409.957	51.9606	486.057	640.03	430.141	907.061	562.157	3808.26	700.855	89.0559	17.7294	97.5114	226.663	1544.36	53.87	18.0021	277.26	175.93	216.707	108.422	126.424	38.5954	555.201	253.121	84.6917	17.7294	862.601
H1m007	Yes	180	Rural	Female	Low dose	203.877	91.0117	894.199	26.0804	26.0804	251.721	4.13689	551.466	292.011	457.576	1605.92	186.7	14027	499.485	9.9825	135.169	213.41	289.852	26.7999	372.41	621.703	1091.51	1788.4	1085.57	798.331	145.061	136.158	14.0295	2344	203.157	537.257	41.8186	579.795	208.014	496.517	175.548	205.676	43.7072	45.7756	2607.59	151.176	58.0064	61.6037	533.479
H1m007	Yes	181	Rural	Female	Low dose	170.614	91.1257	370.841	76.8905	77.8257	308.809	11.6375	437.653	211.345	141.416	2094.75	465.084	16808.6	720.693	3.325	130.298	263.714	302.679	9.66327	217.579	726.823	1255.81	1104.94	930.895	1035.01	360.45	84.7874	64.0062	261.532	303.094	849.952	34.8085	44.5757	169.367	440.666	250.414	94.035	100.893	46.8617	3937.73	204.072	30.5484	79.5921	1138.6
H1m007	Yes	187	Rural	Female	Low dose	87.5272	83.1594	455.107	64.4036	25.6073	117.845	11.9044	261.554	108.167	99.5172	3029.11	380.512	16178.9	1125.86	8.39302	156.727	171.029	472.578	18.0707	882.295	816.093	591.108	939.076	599.33	2761.56	297.267	67.8293	15.587	36.0557	204.173	1544.49	49.7586	50.7863	30.6602	323.302	207.856	105.17	92.4945	20.8113	3256.06	265.065	254.617	37.7686	2424.64
H1m008	No	0	Semi-urban	Female	Control	32.9315	102.768	892.518	76.8905	80.1354	390.905	40.8615	551.466	187.687	58.9359	801.208	194.415	18573.3	651.969	22.1375	158.751	620.67	360.721	5.7815	374.602	313.16	4216.14	1256.96	752.649	2058.1	335.633	62.4614	23.1583	102.454	231.852	1524.81	96.8621	73.7563	238.098	429.159	269.091	58.2	81.7296	56.8655	1620.42	189.17	103.668	29.4679	539.379
H1m008	No	1	Semi-urban	Female	Control	17.5753	75.3079	850.254	86.8545	143.974	607.572	21.356	464.007	137.945	82.665	838.81	2066.22	16734.3	589.282	40.9749	277.73	328.003	182.803	3.88291	917.387	1239.16	6644.47	1700.1	1566.34	1986.51	2769.23	168.498	39.1356	118.326	391.152	88.3872	68.7683	45.7774	98.1966	1145.35	229.398	22.6843	54.4629	17.1665	1045.11	507.741	0.102182	64.4767	279.774
H1m008	No	3	Semi-urban	Female	Control	0.645608	46.4837	803.781	20.0138	386.073	448.697	29.698	513.904	467.42	136.869	352.502	418.354	14991.7	575.236	36.7996	943.878	409.961	420.936	0.645608	821.213	692.091	3426.24	858.013	1074.29	1664.38	1616.6	58.1047	48.4206	314.411	306.664	198.847	79.4097	12.2665	174.314	1293.8	232.419	89.0939	29.0523	50.3574	441.596	225.317	0.645608	30.9892	90.3851
H1m008	No	7	Semi-urban	Female	Control	67.1802	55.0436	743.027	64.8509	341.05	332.1	6.86513	314.08	78.4586	47.0752	527.879	1033.57	17036.9	653.413	42.7844	465.357	291.4	300.962	0.122592	591.136	706.372	2685.98	1062.26	1176.14	6488.28	308.808	43.3974	34.203	149.071	347.424	66.935	64.1154	27.7057	189.159	454.447	242.118	71.7161	28.3186	12.6269	733.465	394.254	19.0017	43.7652	511.82
H1m008	No	180	Semi-urban	Female	Control	0.314141	73.1948	575.192	58.7443	162.411	492.887	35.812	387.964	581.789	87.017	556.972	162.725	16989.7	586.187	14.4505	886.819	421.263	135.709	0.314141	677.602	750.482	880.851	2332.81	1305.88	1000.85	1380.65	47.1211	36.4403	84.5039	579.276	148.274	169.636	6.9111	372.257	338.644	220.213	61.5716	35.812	37.3827	1621.59	353.722	17.906	17.5919	126.913
H1m008	No	181	Semi-urban	Female	Control	0.37474	55.8363	545.997	46.0931	91.0619	673.034	38.2235	505.899	110.923	76.8218	288.925	429.452	16032.5	625.067	42.3457	172.381	332.769	252.2	0.37474	607.454	598.086	778.336	1391.41	1121.22	3140.7	396.85	75.6975	74.1986	266.44	264.941	182.499	152.519	18.737	176.503	839.418	224.469	86.1903	36.7245	33.3519	1370.43	198.612	36.3498	8.61903	1704.69
H1m008	No	187	Semi-urban	Female	Control	79.0731	81.0534	437.66	45.4069	349.958	492.969	48.236	233.824	89.3993	99.7254	1451.75	2386.34	20034.3	750.841	48.5189	73.132	405.126	286.728	2.97054	593.543	633.009	1483.72	928.507	1438.73	2369.5	1334.48	47.1044	27.4422	101.14	299.176	119.812	151.073	35.2222	162.673	992.586	263.247	36.0709	54.6014	27.3007	2028.03	486.179	33.6662	58.5622	897.105
H1m009	Yes	0	Rural	Male	Low dose	36.2266	102.566	193.812	38.4907	45.2832	144.453	27.3963	448.304	590.946	71.7739	4922.96	197.888	17498.1	633.059	11.0944	446.04	320.605	350.718	5.20757	312.907	786.796	2061.29	837.287	779.551	880.985	911.098	80.3777	48.453	126.34	204.001	1792.76	109.359	36.6794	314.718	370.19	248.152	94.8683	42.1134	54.1134	1887.4	237.058	80.3777	32.8303	836.834
H1m009	Yes	1	Rural	Male	Low dose	90.4646	63.7364	279.104	45.9176	714.636	530.623	40.2636	289.726	257.687	60.9951	3105.61	242.438	14802.3	659.466	5.82537	37140	179.558	1545.09	18.1614	700.415	822.063	808.184	264.369	8872.04	1445.55	386.702	9.76606	34.2669	122.504	165.338	2467.39	148.376	105.371	83.9539	1890.33	204.573	57.7397	80.5272	55.855	657.753	229.931	287.156	17.9901	675.229
H1m009	Yes	3	Rural	Male	Low dose	33.217	105.681	155.558	37.8163	117.23	433.763	81.1516	237.834	514.608	68.0693	3481.34	93.8252	18875.5	708.799	14.9221	152.287	285.666	249.485	3.47501	448.583	854.239	1602.39	554.366	816.933	6874.79	173.853	57.4398	20.339	54.7825	247.339	4250.96	119.172	449.4	167.516	458.905	266.145	39.3493	105.17	62.5501	2924.53	150.039	80.7428	29.3332	1002.44
H1m009	Yes	7	Rural	Male	Low dose	41.1213	81.8286	127.78	122.398	87.9002	142.269	41.3973	136.197	384.029	153.17	3355.94	215.542	23018.5	911.154	34.6357	325.796	323.037	317.379	17.1109	316.413	567.418	919.019	294.059	605.09	4666.3	108.461	53.1265	19.7327	98.6635	196.085	3598.8	105.149	181.872	251.971	377.543	314.067	30.496	209.47	55.7483	1055.22	39.7414	305.926	8.83142	1018.51
H1m009	Yes	180	Rural	Male	Low dose	19.9361	103.32	126.578	49.682	262.333	89.5541	38.9228	253.473	215.5	24.3663	4689.73	320.559	26923.5	1006.14	8.38581	33077.9	858.992	715.009	20.0943	1521.47	1056.61	1275.43	329.104	1195.22	1632.7	647.764	54.2704	20.4107	113.129	186.07	2191.86	168.982	59.65	175.944	1013.58	408.057	95.4084	54.2704	105.693	1560.87	244.771	96.1995	22.1512	411.696
H1m009	Yes	181	Rural	Male	Low dose	113.052	132.631	347.892	40.526	294.208	148.946	38.6313	328.313	374.944	50.2101	3154.61	226.84	18170.5	614.1	8.21046	278.524	463.891	275.787	8.52625	438.418	651.153	1475.36	898.098	852.73	2905.03	442.523	44.7365	17.263	421.47	199.262	1474.2	85.9993	59.4732	185.577	413.681	249.788	92.7361	13.7894	50.7364	2151.14	289.682	71.5784	36.9471	655.047
H1m009	Yes	187	Rural	Male	Low dose	391.645	80.5139	251.873	41.9195	63.4136	352.931	94.2892	332.743	484.746	62.7011	3582.16	267.549	23519.8	883.872	25.888	113.765	298.543	364.332	6.76887	740.657	693.631	1360.78	626.418	619.292	5481.95	452.446	67.2137	16.269	84.9078	301.393	2714.56	119.702	89.0641	213.635	468.121	346.162	59.8511	70.1825	48.4509	2058.21	264.936	63.5324	28.0255	996.805
H1m010	Yes	0	Rural	Male	Control	39.5302	139.434	219.931	45.28	158.839	262.337	45.9987	535.454	1503.58	58.9359	3356.47	219.931	16900.9	815.04	9.34349	659.076	600.14	313.366	0.1	551.985	659.076	937.224	224.963	1676.08	2432.18	1480.58	71.1543	8.62476	513.892	168.902	4604.19	143.027	241.493	65.4044	299.711	221.369	87.6851	190.464	53.186	2760.64	239.337	321.272	29.4679	173.214
H1m010	Yes	1	Rural	Male	Control	0.198748	132.565	175.296	31.9985	4093.42	185.035	37.3647	697.01	407.235	33.3897	1718.97	478.387	12449.8	466.86	0.198748	66361.4	257.776	97.1879	4.9687	515.95	704.96	3079.8	465.866	7962.05	2052.27	803.539	105.535	39.7496	909.472	135.745	2824.41	129.584	15.3036	432.079	2237.31	165.557	71.3506	88.4429	72.5431	468.052	178.078	239.492	14.3099	493.691
H1m010	Yes	3	Rural	Male	Control	26.2517	125.569	154.178	14.2231	1623.54	218.141	36.8175	298.929	526.985	24.3011	1759.03	139.711	16574.9	651.498	4.87648	4619.01	331.195	223.587	17.3928	306.812	566.322	2758.06	937.829	739.194	834.692	412.876	60.9561	16.0924	108.664	140.443	2339.82	146.863	4.55139	319.654	599.808	222.286	62.3377	104.113	31.1282	1218.63	308.844	116.06	17.5553	286.006
H1m010	Yes	7	Rural	Male	Control	81.3318	91.6955	153.427	60.154	224.62	191.051	27.7114	700.67	1256.48	135.403	2229.53	182.715	13699.6	526.742	7.66006	1701.44	66.237	651.105	0.225296	438.201	3236.15	405.307	682.196	1321.59	629.252	1278.33	98.4543	57.9011	3433.51	321.497	1573.92	134.952	116.929	167.62	291.082	199.387	271.482	79.5295	34.245	1984.41	121.66	224.845	23.4308	387.96
H1m010	Yes	180	Rural	Male	Control	10.027	103.082	77.0367	40.2303	417.954	310.837	97.0907	228.664	284.424	67.9879	2417.24	713.139	20433.4	732.949	9.66015	7998.61	233.311	520.915	6.8477	543.047	793.233	1970.18	1041.58	848.015	1479.84	966.015	52.336	14.9182	87.4305	207.51	1526.06	131.085	10.5161	353.513	842.023	280.022	86.6968	22.3773	67.7434	1141.73	264.37	109.319	18.5866	322.331
H1m010	Yes	181	Rural	Male	Control	29.8511	97.2073	174.386	106.01	113.026	190.97	20.7937	530.686	577.886	64.6773	1728.3	194.415	17248.6	558.623	12.3742	320.963	580.31	231.792	11.3536	282.947	619.729	4216.14	1082.42	1361.03	1844.01	335.633	60.34	16.5839	150.914	183.444	1962.9	185.868	19.9007	203.982	425.697	229.624	58.554	17.732	33.8057	2857.92	688.105	127.058	34.0608	499.176
H1m010	Yes	187	Rural	Male	Control	50.9356	129.815	292.644	59.8965	199.144	442.267	93.6178	289.107	956.222	76.6392	3652.74	152.807	17413.3	719.112	10.6116	60.1323	394.633	142.903	7.07439	204.214	313.16	3459.02	972.139	1076.13	2850.63	248.901	72.0409	48.6954	18.983	205.629	2504.92	128.4	11.7907	156.108	558.405	237.11	54.5907	100.456	37.3764	1083.91	260.338	31.0094	26.1753	756.37
H1m011	Yes	0	Semi-urban	Male	Low dose	37.6526	100.909	809.638	16.5671	103.276	328.976	24.3128	465.601	186.326	58.0925	6818.34	90.3661	19836.2	609.541	10.7579	407.078	424.936	225.27	8.6063	601.796	691.731	3727.82	979.827	963.26	951.642	643.966	54.0045	53.7894	49.4862	277.553	595.341	145.877	18.5035	183.099	556.397	242.913	15.9217	17.6429	39.1587	3208.64	302.942	60.4593	42.8163	708.729
H1m011	Yes	1	Semi-urban	Male	Low dose	30.272	78.2142	766.526	46.8463	17.1222	102.322	106.295	367.237	172.455	57.6675	4570.12	124.376	25162.4	729.953	14.3826	216.835	388.194	232.862	11.3691	688.586	711.735	1847.28	931.173	875.012	2450.12	126.567	41.5042	23.9711	97.9389	86.4328	644.479	106.568	11.2322	157.113	898.435	280.941	54.928	50.5447	37.1209	2187.39	341.074	132.046	31.3678	468.463
H1m011	Yes	3	Semi-urban	Male	Low dose	45.2991	102.361	509.928	64.3197	100.609	473.013	99.3577	401.31	59.6897	86.0933	9274.31	189.08	23648.4	680.988	9.76058	203.471	375.282	277.676	8.25895	511.68	474.014	2323.02	692.251	1171.52	911.738	473.013	46.9259	18.1447	89.472	230.5	517.186	138.525	67.4481	90.8485	628.306	242.388	12.2633	106.365	32.1599	5916.16	261.283	63.3186	59.5646	423.96
H1m011	Yes	7	Semi-urban	Male	Low dose	39.1172	105.847	578.781	14.1129	27.1519	170.582	18.8683	344.845	191.751	34.5152	3877.82	716.689	21942	606.854	8.74385	404.671	263.849	205.097	9.81765	711.626	859.198	1890.97	343.311	847.233	740.926	911.047	59.5195	18.7149	109.682	192.058	1146.52	141.436	21.7829	400.223	237.771	239.305	0.153401	55.6845	41.5716	1400.4	235.163	63.3545	47.8611	1026.56
H1m011	Yes	180	Semi-urban	Male	Low dose	24.0261	129.405	536.7	20.0512	73.7565	821.126	23.6727	376.202	198.038	64.3051	6681.63	161.293	22581.5	700.289	18.1962	229.308	290.786	285.133	6.00652	649.94	1040.28	2370.81	833.493	711.066	2668.48	548.978	56.3553	19.8745	63.1568	212.613	1454.28	91.4227	80.9996	92.1294	352.795	271.088	53.4403	46.7272	100.168	1211.64	311.986	134.263	27.3827	708.062
H1m011	Yes	181	Semi-urban	Male	Low dose	129.439	92.7799	491.293	5.07198	262.333	597.452	23.5363	636.053	190.843	28.5226	3255.75	489.334	16000.9	718.519	10.5344	1109.34	1020.24	412.838	8.63653	356.52	986.087	4259.77	1897.57	2698.41	2195.97	1259.31	52.8	47.4946	162.18	433.459	229.272	110.335	90.613	169.548	678.921	160.477	57.7397	100.427	53.186	2337.07	306.927	129.976	52.9607	1030.99
H1m011	Yes	187	Semi-urban	Male	Low dose	28.1762	119.207	736.081	94.5319	55.6854	490.665	18.1728	279.761	82.5278	154.552	4255.43	135.546	23469.6	685.064	9.00303	123.708	298.934	339.448	4.66824	567.358	666.391	2414.65	239.247	733.247	1555.19	1619.38	50.1836	21.3405	92.8646	192.565	906.972	181.561	20.6736	179.894	427.477	269.091	90.3638	43.5147	49.6834	769.759	152.551	52.351	33.678	921.811
H1m012	No	0	Rural	Male	Low dose	84.9587	97.9385	83.7787	11.7998	3872.7	159.297	257.236	398.834	29.4995	12.9798	3621.36	416.533	10339	68.4389	17.6997	312228	620.67	254.876	71.9789	384.674	231.276	366.974	18.8797	2882.69	2265.56	584.091	257.236	47.1993	752.828	194.697	9234.53	133.338	46.0193	176.997	442.493	187.617	63.719	263.136	54.2791	385.854	197.057	496.772	11.7998	381.134
H1m012	No	1	Rural	Male	Low dose	45.1989	79.3734	546.529	258.872	154.636	106.592	112.354	454.211	127.846	82.3923	831.171	2386.34	16808.6	382.377	13.8929	240.704	233.311	282.12	43.1009	226.147	654.943	4457.61	1622.78	618.644	1294.37	1385.17	88.1346	57.6875	158.199	173.354	232.423	175.733	123.156	156.108	827.164	174.652	57.1547	126.115	177.341	654.947	206.345	30.5484	74.7999	653.331
H1m012	No	3	Rural	Male	Low dose	170.188	175.015	638.364	174.385	196	200.617	123.392	273.435	487.062	31.4775	3107.67	218.034	15439.3	495.036	9.02355	475.94	631.229	417.392	13.6403	489.37	846.115	1285.54	898.578	317.293	2615.78	616.539	57.7088	12.8009	267.349	104.505	14906.3	179.632	178.792	304.492	176.274	266.929	41.5503	270.916	47.636	1037.92	177.953	71.1392	20.1456	2141.1
H1m012	No	7	Rural	Male	Low dose	101.005	142.595	409.816	5.07198	155.927	318.086	27.2438	318.52	750.508	28.2582	14996.7	189.837	16286.9	612.695	8.40499	2121.25	381.993	457.782	27.9683	497.054	619.796	1072.94	912.811	728.916	830.645	386.63	58.69	11.3033	102.454	117.235	14040.8	114.917	150.855	298.957	678.921	254.613	88.1075	80.7169	42.025	745.726	185.2	55.9367	23.7658	521.544
H1m012	No	180	Rural	Male	Low dose	47.0101	161.869	614.39	22.7149	145.771	139.45	29.6282	204.533	753.544	45.1336	3785.69	120.093	16645.6	645.401	9.57978	209.768	837.688	1663.62	15.5054	629.303	749.198	947.114	494.889	139.252	3711.23	274.357	48.7877	16.7893	70.6138	119.204	8860.31	238.803	126.117	190.707	388.722	319.194	6.61696	259.839	42.3683	917.782	248.284	345.958	17.1843	540.813
H1m012	No	181	Rural	Male	Low dose	55.9426	151.67	371.325	41.7664	85.3621	194.961	29.8767	164.627	1056.81	262.946	2471.23	435.194	15379	768.106	49.388	238.404	500.74	563.39	21.3405	443.578	600.431	789.599	148.774	396.324	2325.35	418.579	46.4918	16.6151	108.989	123.013	4122.99	155.786	40.6994	221.027	330.168	257.458	63.5642	104.111	25.761	1980.7	167.98	86.1242	22.2551	2485.1
H1m012	No	187	Rural	Male	Low dose	54.5229	137.755	420.381	16.767	38.9622	399.272	13.3895	263.568	1016.15	17.9733	3303.22	231.24	17979.2	764.406	10.977	142.459	305.304	469.838	11.0976	505.423	787.687	848.121	409.766	557.412	1657.4	705.903	50.9041	16.5258	86.2475	157.899	8037.06	106.633	103.859	315.919	317.97	273.218	48.1297	41.4953	54.5229	5480.16	331.359	61.1573	33.1721	839.195
H1m013	No	0	Rural	Male	Low dose	50.3429	100.197	1448.46	63.2953	21.2613	278.841	5.37643	572.59	116.326	98.4864	948.94	124.147	19761.1	847.765	11.9748	545.219	505.14	213.102	2.19945	709.444	636.13	3873.23	990.974	182.066	3417.21	1259.31	77.7139	42.7671	160.071	295.948	464.084	148.585	169.113	254.647	222.878	28.5928	81.3796	37.3906	44.4777	654.947	264.423	60.3627	27.1265	530.8
H1m013	No	1	Rural	Male	Low dose	0.202368	89.0421	1105.74	63.3413	75.0787	153.395	6.88053	619.855	132.956	60.1034	569.06	190.226	29339.6	1026.62	13.9634	458.365	331.682	378.834	3.64263	665.995	887.183	3770.93	1190.53	451.889	1814.23	1210.16	68.4005	35.2121	144.693	457.555	642.925	129.921	130.932	334.313	256.806	434.485	77.9119	65.1626	56.8655	1390.27	373.572	44.5211	28.7363	693.517
H1m013	No	3	Rural	Male	Low dose	0.158986	100.479	1279.04	114.788	36.4078	640.873	18.2834	635.626	226.237	69	1281.59	459.947	16963.7	650.094	10.0161	448.818	313.203	152.945	0.158986	447.069	562.811	5456.4	1209.57	175.998	1961.89	966.636	75.8364	53.1014	162.643	371.392	388.244	169.797	9.38018	229.099	745.804	271.389	76.9493	26.8687	30.3663	721.161	374.73	21.7811	34.341	802.403
H1m013	No	7	Rural	Male	Low dose	20.9352	102.098	854.939	117.258	3.50638	468.205	8.35344	532.454	180.063	81.1624	801.208	467.38	18904.8	723.14	9.69412	290.205	360.951	259.575	4.33141	457.274	605.367	3653.86	1284.47	24.5447	1992.14	490.894	66.5181	30.2168	112.307	294.536	314.956	74.4591	225.027	220.593	319.184	272.054	69.9214	35.6826	66.7244	736.443	299.796	68.2713	20.2133	541.324
H1m013	No	180	Rural	Male	Low dose	22.9939	147.065	1545.14	85.8679	56.0477	645.386	95.0894	276.286	81.1973	60.9578	1344.19	274.011	18484	1073.65	10.7784	91.7361	412.693	244.43	4.67064	617.003	691.494	2030.65	907.661	854.487	5018.06	1381.67	60.4788	17.485	69.5805	117.964	563.59	58.9219	102.634	222.274	771.015	286.226	38.0837	40.7184	35.3292	490.537	199.161	161.796	32.934	1049.94
H1m013	No	181	Rural	Male	Low dose	29.4577	154.8	1571.59	97.9969	328.025	1138.29	16.9001	310.891	205.5	62.7884	543.736	186.722	18777.4	770.009	15.9612	97.8795	370.51	237.07	5.28127	819.066	731.397	1888.7	1042.05	837.374	2349.58	398.325	60.0891	16.6653	73.3509	198.576	505.359	97.2927	107.034	210.077	827.164	277.912	54.6905	36.2647	31.5702	830.685	202.097	64.7836	35.4432	1064.23
H1m013	No	187	Rural	Male	Low dose	22.0841	134.559	1219.76	57.8639	55.1247	772.26	135.929	540.633	217.76	43.9971	1223.36	767.124	17535.7	770.206	11.9836	208.344	422.68	345.129	6.6766	761.988	750.005	2882.41	1140.33	1003.72	2733.3	435.52	57.3503	17.9755	54.44	147.741	526.082	76.8665	30.6439	332.803	757.366	306.439	77.3801	28.2471	29.1031	995.669	189.17	78.7496	53.584	746.067
H1m014	No	0	Rural	Female	Control	43.5384	66.4336	209.904	108.94	240.306	451.43	16.1392	719.416	460.344	48.1362	6312.98	15.5762	18824.7	648.666	28.9005	103.591	320.158	202.96	16.9837	431.443	1063.69	5894.01	1009.83	356.095	1849.63	649.041	60.2407	63.1495	117.948	139.342	358.254	127.331	50.7635	246.874	571.911	286.941	25.9917	405.358	38.0961	599.029	306.927	128.082	19.0481	305.238
H1m014	No	1	Rural	Female	Control	83.7243	79.3734	314.821	43.5715	200.764	480.156	13.4879	431.675	325.885	91.556	5132.67	38.226	20278.4	663.89	70.1743	419.057	211.455	491.717	3.5429	834.136	1132.3	2851.97	1002.14	656.804	6771.11	694.782	37.7909	53.33	44.4417	173.354	313.267	63.8344	36.5478	200.143	678.745	275.725	36.6721	126.115	19.4549	328.309	231.656	485.005	14.1094	772.663
H1m014	No	3	Rural	Female	Control	56.7865	86.3889	212.804	29.519	248.91	357.313	11.5074	662.009	258.833	55.2022	6710.57	74.131	17016.2	787.257	33.1046	260.751	792.927	275.594	16.594	753.818	953.447	4974.95	1280.07	782.837	1766.72	740.393	69.6281	22.1809	86.0554	258.333	435.28	93.0599	12.4247	327.961	1129.64	222.977	47.3638	218.307	25.2663	988.72	398.006	68.2939	32.6877	1275.9
H1m014	No	7	Rural	Female	Control	87.858	70.0604	173.833	16.1968	104.526	282.408	8.28672	394.09	300.582	84.1855	4391.68	105.844	17526.7	712.093	24.1068	156.788	699.568	187.581	6.40337	699.38	326.949	4219.82	928.866	645.799	4301.47	1266.83	40.8686	16.4793	88.423	218.186	332.787	115.072	60.1729	188.899	704.842	239.844	43.5053	67.5179	29.5685	435.429	239.75	64.1279	29.286	827.071
H1m015	Yes	0	Rural	Female	Low dose	33.5096	142.353	246.661	55.6813	113.378	843.786	109.347	163.265	360.039	40.0603	4238.33	206.348	17307.6	714.031	3.52732	292.768	624.588	351.976	4.78708	252.204	689.34	2246.4	352.984	705.716	944.315	319.475	73.066	26.9588	180.145	188.964	1524.81	136.054	96.2455	222.977	384.226	239.858	49.6345	97.5053	44.0915	658.601	138.825	101.536	14.8651	515.241
H1m015	Yes	1	Rural	Female	Low dose	25.591	120.782	265.362	151.529	111.891	485.968	8.55525	351.811	300.928	255.126	8219.24	243.133	20227.6	723.124	16.9611	393.131	180.109	307.578	11.6934	490.937	752.339	1655.09	774.979	776.921	1039.15	85.0668	58.1682	6.23898	36.7241	119.176	1704.25	143.123	42.6642	174.168	1240.4	292.037	79.6871	82.6385	44.9057	2843.48	285.312	97.2086	10.6847	750.957
H1m015	Yes	3	Rural	Female	Low dose	19.127	86.7265	349.526	45.8524	4145.06	24.3673	69.1716	695.646	290.835	40.3501	5024.38	157.208	13883.8	635.645	14.4108	20815.7	685.166	355.029	90.3947	689.358	468.743	2729.4	849.71	3480.59	4023.48	446.471	103.495	22.7952	847.09	144.37	645.34	107.95	10.2185	163.235	1846.67	230.572	99.8272	455.904	39.8261	616.256	244.983	600.797	14.1487	334.067
H1m015	Yes	7	Rural	Female	Low dose	47.3595	82.3926	151.648	111.992	160.001	364.928	8.19061	371.091	585.182	79.7976	7969.38	214.415	18564.6	608.294	18.733	246.61	514.792	207.603	18.3275	368.253	701.473	6797.72	1592.87	1209.7	2677.68	377.417	52.2253	24.8962	52.4685	215.956	2435.04	175.733	64.795	199.332	349.601	219.524	24.2474	337.842	33.8167	228.445	292.591	92.8539	36.2495	459.647
H1m015	Yes	180	Rural	Female	Low dose	62.5164	106.26	324.093	58.4431	23.82	444.079	13.0169	393.871	528.113	73.5851	8219.04	130.966	14472.3	650.046	22.1375	115.735	493.667	310.014	21.0749	477.019	646.504	3072.78	1222.97	718.761	2656.06	671.475	47.9941	13.6367	18.3299	186.841	2571.49	94.5715	106.614	151.421	325.864	189.32	46.3117	117.329	22.9345	2109.35	243.336	186.486	60.5683	792.258
H1m015	Yes	181	Rural	Female	Low dose	59.6972	103.491	600.249	48.0295	223.365	328.055	6.23345	360.181	505.469	77.2788	7081.44	118.915	16404.7	886.348	26.3723	91.344	298.886	355.706	11.9874	464.472	712.931	2888.56	804.434	752.649	2556.03	352.27	40.0379	35.163	57.1399	199.55	2410.67	80.875	75.4407	203.146	313.75	248.059	50.2672	114.12	19.8192	662.584	220.728	99.2557	66.6499	1468.54
H1m015	Yes	187	Rural	Female	Low dose	55.0577	65.6047	256.141	74.2055	164.922	409.072	7.65911	483.905	346.92	99.3802	8954.07	125.873	16916.6	728.495	17.8294	140.061	685.679	336.75	32.1432	796.548	613.922	2091.44	853.363	738.665	3202.7	184.447	38.17	12.4304	65.1653	239.002	2625.63	64.0352	46.9592	151.424	406.31	251.307	75.4611	155.756	67.4881	644.935	298.957	265.181	39.9278	550.452
H1m016	Yes	0	Rural	Female	Low dose	40.2998	95.952	546.529	258.872	164.376	667.23	75.0411	192.566	460.437	294.341	3332.31	666.039	13936.5	505.634	12.6392	189.985	187.934	231.873	63.5268	450.842	489.951	1707.22	1622.78	924.713	2954.13	967.792	74.1147	18.4625	151.737	69.3501	4629.85	90.989	43.8732	125.466	263.504	191.176	54.8581	144.788	38.0499	592.322	169.736	168.677	29.5797	269.989
H1m016	Yes	1	Rural	Female	Low dose	28.3923	89.7355	225.315	18.6243	4993.28	554.693	58.8685	706.813	301.245	28.5226	3424.27	284.054	10863.2	344.615	10.289	38229.8	321.954	281.188	115.653	308.799	327.814	2876.48	1127.62	4558.27	2444.22	335.499	115.523	27.2202	457.143	76.8417	4050.6	139.096	26.569	100.806	2281.68	145.348	61.4733	725.438	43.2397	680.114	514.188	380.692	20.4477	273.114
H1m016	Yes	3	Rural	Female	Low dose	63.0096	104.327	260.754	44.0292	2250.79	155.071	40.9304	482.449	367.341	28.406	2036	140.093	10129.2	380.963	8.78003	805.051	505.368	196.389	22.7248	500.268	423.313	4822.3	1513.07	996.727	1277.56	370.246	80.957	13.8802	307.107	100.647	5313.92	50.8079	51.8409	183.348	595.105	160.881	89.3497	233.123	41.3823	752.112	545.911	236.609	19.8842	597.881
H1m016	Yes	7	Rural	Female	Low dose	49.4959	73.034	285.097	42.3465	3382	380.239	63.4648	924.364	190.724	10.6691	3411.37	2523.74	10061.2	449.643	8.57929	27290.7	455.912	196.664	263.098	387.388	422.035	1263.36	731.77	6837.26	2134.92	219.432	90.3026	42.5665	377.489	35.4171	10546.6	90.1926	17.7085	131.989	1314.61	123.96	115.82	473.731	33.8772	806.564	331.073	396.297	31.6774	1550.21
H1m016	Yes	180	Rural	Female	Low dose	48.6751	122.191	682.726	101.647	25.1768	224.308	71.0992	421.56	639.288	85.0639	3133.94	4260.65	13410.5	393.899	16.6502	827.006	237.803	174.425	26.7881	556.44	501.789	2662.42	1067.9	1191.03	1244.74	292.117	56.1274	13.2933	48.0037	116.283	7102.87	65.2581	91.3748	139.446	671.716	215.043	33.3676	264.389	44.3111	1180.49	231.693	53.039	37.933	91.5762
H1m016	Yes	181	Rural	Female	Low dose	42.3305	117.396	413.609	45.1292	20.5905	330.048	60.1723	179.017	610.468	315.005	2574.21	924.124	16908.3	764.897	13.6937	2447.62	165.124	340.943	43.9297	584.53	657.397	2374.7	796.333	1201.7	2193.54	524.008	67.7687	9.89544	35.7335	162.775	5444.64	53.7252	24.3888	172.97	935.469	259.73	76.8646	111.748	46.3286	713.721	284.519	34.5341	33.1847	1015.58
H1m016	Yes	187	Rural	Female	Low dose	48.2004	94.2345	739.641	95.9366	52.0688	483.397	27.0015	221.273	484.248	150.249	3458.13	540.108	17930	656.006	77.0588	504.441	276.437	380.265	25.9957	348.08	677.204	3478.63	744.437	1178.86	1808.1	263.362	64.293	17.64	55.3183	176.477	4273.82	67.0783	52.4557	129.824	632.872	271.021	41.7015	331.91	39.922	1006.41	235.973	389.24	29.7868	616.857
H1m017	Yes	0	Rural	Male	High dose	61.8801	256.112	646.039	76.139	1291.9	629.678	20.7486	387.916	1238.7	48.261	2074.86	75.1336	14901.5	484.346	13.1621	432.338	330.88	298.341	32.3568	403.363	452.355	2744.66	903.705	492.024	2164.16	599.515	75.682	27.2382	261.048	97.8016	9153.59	123.852	64.8964	278.506	437.731	156.3	175.312	303.276	19.6517	1214.39	247.795	129.976	33.545	140.487
H1m017	Yes	1	Rural	Male	High dose	40.0249	234.523	334.505	84.2291	230.907	116.86	58.5103	455.785	480.057	124.897	2234.8	162.993	17792.9	718.519	12.4575	1272.2	234.363	356.045	5.3045	345.275	679.137	3571.05	755.65	520.002	875.725	854.427	69.4407	19.2087	57.4654	190.239	7093.24	86.7206	27.8084	401.454	321.405	224.396	85.6757	62.8503	44.5257	3352.04	263.055	41.1501	55.0543	843.898
H1m017	Yes	3	Rural	Male	High dose	62.3236	183.634	568.42	66.2561	57.0803	622.521	29.4339	280.635	182.323	95.0942	734.418	175.531	16682.6	664.944	16.9215	4634.35	140.496	314.955	20.139	396.583	423.634	1353.72	559.483	2274.04	3288.97	560.793	64.2303	14.8957	85.2034	146.574	6576.63	82.2243	10.7249	173.624	1744.58	211.876	68.1627	55.412	33.7239	2022.96	82.2243	98.4308	25.2631	942.004
H1m017	Yes	7	Rural	Male	High dose	21.6379	176.689	115.979	39.3192	84.5734	481.846	42.0394	333.348	387.257	26.7074	3113.14	183.119	16912	673.002	12.7355	354.986	380.457	273.009	8.65517	320.983	416.685	3108.07	933.275	704.284	1473.73	879.737	57.4951	13.9719	88.4064	287.599	5135.61	123.027	220.954	160.121	662.986	224.787	69.8596	81.7296	22.6271	1591.56	238.265	62.5645	58.237	770.681
H1m017	Yes	180	Rural	Male	High dose	48.5419	136.957	236.518	30.9578	119.869	289.518	28.2335	348.461	67.6119	134.233	1015.17	74.0512	18564.1	748.437	13.8691	416.816	669.185	175.593	0.247663	469.073	621.386	3545.54	716.488	291.251	2437.5	155.532	47.5512	20.8037	177.079	246.177	1031.02	195.901	132.747	171.383	605.783	258.065	61.668	21.0513	37.8924	2758.22	290.508	120.612	33.6821	157.761
H1m017	Yes	181	Rural	Male	High dose	25.5001	152.883	716.353	47.0048	53.2329	584.622	93.3045	487.087	69.8021	60.6361	994.503	163.577	18701.9	784.274	27.9678	388.847	473.808	347.483	4.46545	415.17	273.568	2881.39	921.646	487.439	2058.1	729.866	52.9979	15.6291	165.339	148.653	1647.87	120.685	14.454	239.254	376.508	243.955	50.1776	45.4771	34.3135	2877.04	249.83	60.5186	35.3711	1266.78
H1m017	Yes	187	Rural	Male	High dose	129.439	238.752	411.199	85.0519	57.896	385.835	109.451	262.875	146.256	48.9359	1577.25	299.543	29491.6	1178.87	26.3289	117.86	284.242	372.74	5.5139	656.981	705.228	1531.07	838.526	287.274	1881.34	911.723	54.1741	30.8778	103.11	198.087	1231.53	142.396	118.411	209.253	392.728	412.026	94.012	39.2865	55.4147	3649.51	225.932	13.9226	10.2007	1435.68
H1m018	Yes	0	Rural	Male	High dose	31.0142	434.343	526.858	51.5785	296.049	676.56	23.5363	290.872	392.399	35.2325	1696.67	89.6872	14598.6	660.071	8.86805	545.121	442.444	280.949	12.2235	840.835	525.804	1488.3	1229.4	346.813	3970.49	54.3588	76.9363	14.2848	254.633	7.76554	4170.62	65.9112	157.468	169.548	315.703	230.905	60.3027	45.6824	43.9088	1359.11	142.608	102.869	19.7494	1362.13
H1m018	Yes	1	Rural	Male	High dose	37.169	215.714	301.077	77.392	214.001	90.5017	53.5562	418.468	439.399	110.762	2038.19	170.054	16286.6	658.167	12.3648	719.098	217.055	384.055	10.5027	310.76	638.801	3309.38	699.731	463.235	796.713	795.745	62.7181	18.6218	98.6953	140.036	6531.84	81.1164	97.8015	178.62	282.678	207.446	73.6677	62.1967	42.9045	2744.03	365.582	39.5526	50.2787	777.346
H1m018	Yes	3	Rural	Male	High dose	54.5741	257.414	534.768	74.1329	57.5317	441.172	24.9972	316.854	111.533	53.62	1410.91	92.9285	14396.1	866.315	27.6687	96.3633	500.326	335.459	3.81637	465.406	549.366	1247.48	1088.33	560.338	3107.76	209.996	59.8216	18.7002	68.2176	189.292	3194.39	92.6423	123.364	154.277	948.749	245.774	35.7784	122.601	37.9729	2269.02	223.83	94.6459	26.4283	1769.17
H1m018	Yes	7	Rural	Male	High dose	29.8435	67.6452	339.884	30.8382	3837.87	447.32	47.4179	535.856	93.8411	42.1124	2738.3	278.87	13021.4	496.065	11.6058	781.235	482.469	187.682	38.4649	226.147	465.558	2799.65	2116.56	4012.95	1283.27	754.708	84.888	20.2272	240.737	343.531	6370.58	130.316	13.2638	348.505	474.179	200.946	71.2927	96.8254	41.1176	1086.96	157.507	212.552	29.5119	857.833
H1m018	Yes	180	Rural	Male	High dose	236.122	239.991	328.354	40.3645	1707.23	467.016	78.4285	169.615	190.843	47.7891	2527.18	162.713	16314	572.737	17.568	33461	159.68	253.167	26.8748	242.396	884.778	417.344	131.76	618.644	970.526	616.134	226.711	23.8423	74.7685	322.812	3747.21	111.682	135.838	115.76	1375.95	223.678	60.4422	56.0502	52.2857	597.834	279.624	167.732	36.6	605.886
H1m018	Yes	181	Rural	Male	High dose	85.2593	131.976	426.8	57.8639	38.9622	240.983	27.7825	332.743	92.5468	96.6843	106.777	384.238	30359.3	1041.68	7.82766	238.404	66.237	230.094	12.238	302.096	654.943	1955.77	717.053	928.622	1992.14	93.6319	83.8303	53.33	60.1126	246.177	1031.02	139.096	65.4384	191.835	201.49	322.249	108.422	82.0654	33.8167	2857.92	202.097	28.0172	33.3877	843.898
H1m018	Yes	187	Rural	Male	High dose	0.226328	125.386	237.87	17.4272	189.21	104.79	11.3164	421.422	484.794	87.8151	2108.47	196.452	12964.5	530.738	10.6374	313.011	659.971	154.582	0.226328	295.81	1071.66	2351.09	1043.82	928.622	839.449	1274.45	62.6928	14.0323	125.612	214.332	3999.66	106.6	81.2516	135.344	525.306	176.309	65.635	119.275	35.3071	2363.54	201.432	99.8105	52.9607	1567.32
H1m019	Yes	0	Rural	Male	High dose	72.5113	131.124	418.786	53.5297	64.728	700.73	8.25977	260.818	956.069	79.4209	4462.5	320.86	21859.2	1027.15	14.2163	147.564	236.595	505.832	11.0395	798.498	516.95	2233.87	1168.76	237.151	2556.48	165.831	70.5257	8.89514	106.821	202.603	5257.82	67.3489	55.1975	281.07	176.87	314.11	79.262	73.3849	37.9632	1058.44	238.898	84.2656	20.8083	920.647
H1m019	Yes	1	Rural	Male	High dose	24.0425	105.122	263.188	57.1648	131.85	444.53	99.2391	201.548	847.114	98.3439	3637.06	186.841	15973.2	599.655	17.0088	391.202	321.248	316.517	7.0337	291.707	567.556	2395.55	1111.45	400.282	3026.54	472.409	63.687	25.5771	230.45	115.353	2573.7	138.244	87.6016	218.812	814.631	224.055	77.4986	42.458	304.751	1999.87	226.102	61.385	25.8329	566.661
H1m019	Yes	3	Rural	Male	High dose	32.2418	107.768	406.818	60.5396	859.879	375.562	14.987	161.406	818.763	117.037	4214.9	88.0486	15941.9	985.494	14.3954	1212.86	256.948	331.982	28.1006	318.375	534.898	1887.18	724.602	292.444	4207.01	521.981	98.9931	37.7633	70.4981	159.631	2275.56	90.3164	88.443	256.652	620.58	231.904	68.8219	83.7103	115.755	2280.59	210.311	137.94	29.3824	2266.29
H1m019	Yes	7	Rural	Male	High dose	1.4367	79.0183	1.4367	11.4936	1099.07	1475.49	51.7211	185.334	578.989	28.7339	1915.12	557.438	15506.3	632.147	27.2972	154215	224.125	1129.24	43.1009	902.246	991.321	1642.14	357.738	609.16	926.67	488.477	130.739	57.4679	340.497	109.189	469.8	122.119	22.9872	314.637	2986.89	280.156	96.2587	28.7339	225.561	2119.13	278.719	93.3853	22.9872	762.886
H1m019	Yes	180	Rural	Male	High dose	45.9262	159.423	481.237	135.581	103.719	156.457	9.9983	179.42	379.935	173.926	2179.19	222.599	20764.7	758.772	20.1065	213.041	212.381	354.445	4.94421	521.999	654.943	1413.61	1222.98	391.472	1289.78	327.197	69.1091	12.0859	78.558	136.79	351.369	110.311	83.2825	234.466	666.15	290.83	74.3829	30.1048	51.4198	2761.07	98.8842	28.0172	35.2687	711.307
H1m019	Yes	181	Rural	Male	High dose	51.4575	164.353	268.1	37.3178	180.545	928.841	27.0595	152.931	359.315	391.698	1715.9	85.2819	16485.5	596.419	7.43029	2464.97	111.399	635.012	12.9753	1042.57	477.701	1947.23	1057.65	225.792	1534.3	273.423	83.8402	44.0272	551.116	144.447	318.338	67.4825	36.2642	215.146	1332.79	230.394	71.4749	38.9258	19.5738	1129.4	251.576	17.6331	37.7059	970.318
H1m019	Yes	187	Rural	Male	High dose	47.7394	164.418	372.691	102.761	39.0007	319.126	16.5065	233.033	547.466	144.513	1715.54	165.712	19572	664.791	27.349	200.829	306.827	262	0.161828	356.508	455.871	2106.2	1584.62	465.419	1419.56	733.407	71.5282	16.021	115.707	167.978	763.021	144.189	26.8635	207.302	710.589	229.311	68.4534	32.5275	41.5899	3407.78	250.51	106.483	55.669	447.294
H1m020	Yes	0	Rural	Male	Control	45.3153	71.6928	323.97	25.1376	3599.97	138.313	26.4903	277.415	92.5468	33.7046	8164.19	109.681	17619.4	567.23	7.66527	3490.4	354.519	281.586	86.9106	343.133	820.635	1647.58	649.857	2233.07	568.583	188.814	79.4708	45.0898	80.598	160.294	9894.28	156.236	13.5269	208.315	617.843	245.289	67.6347	650.984	67.2965	962.555	321.152	139.666	22.094	683.449
H1m020	Yes	1	Rural	Male	Control	67.4014	87.4151	743.027	117.258	1099.07	188.168	150.376	333.394	847.114	150.249	2169.83	66.1815	24650.8	674.098	4.55296	292.768	336.687	177.262	18.1614	556.44	427.873	527.876	1622.78	540.09	880.985	125.59	50.1836	34.2669	266.44	76.8417	8037.06	151.073	169.774	52.7857	779.4	267.831	19.5416	56.0502	225.561	3261.09	202.097	420.678	29.4679	654.333
H1m020	Yes	3	Rural	Male	Control	32.0293	70.4473	421.82	43.7706	516.959	310.452	32.5473	385.216	220.32	58.6198	4576.66	186.651	14639.1	449.706	8.37425	586.629	173.356	838.202	30.13	214.623	594.054	2173.07	998.694	1795.54	1280.48	1210.38	77.1812	14.5902	101.613	143.657	11630.1	94.1024	74.8503	108.347	420.871	186.392	53.1808	105.844	33.6697	2031.14	326.682	287.66	31.8567	403.604
H1m020	Yes	7	Rural	Male	Control	34.2222	90.6362	530.853	48.5885	42.9821	420.828	53.7277	406.929	183.141	112.594	3516.12	181.156	16382	598.129	17.7535	416.74	257.542	193.303	6.42396	337.9	528.283	2527.42	1203.15	708.738	1982.78	1669.65	68.5612	15.7679	97.177	195.989	5889.02	118.668	40.2957	225.072	552.46	218.298	48.4717	62.1372	29.5502	1569.9	288.845	48.3549	62.6044	794.469
H1m021	Yes	0	Semi-urban	Male	High dose	46.6507	138.357	355.662	89.7129	131.579	627.591	26.5151	565.191	183.014	53.8277	2774.32	222.289	17997	656.698	26.9139	162.879	1460.92	271.132	5.7815	559.011	627.591	4259.77	2480.66	552.831	2195.97	1579.35	58.6124	11.3636	69.5773	240.032	422.249	61.4035	4.98405	214.513	704.346	261.363	24.5215	1.99362	1.19617	1838.12	330.343	37.2807	79.346	514.752
H1m021	Yes	1	Semi-urban	Male	High dose	85.2593	126.629	451.393	56.6763	76.2681	554.693	91.1097	487.087	112.311	51.4177	2471.23	194.415	18602.4	569.669	17.9014	1988.7	303.34	709.3	11.1984	356.539	933.167	2851.97	731.77	1438.73	4647.35	108.461	69.1091	43.2665	551.116	176.9	482.958	181.561	43.328	232.21	491.871	271.088	163.793	28.158	24.4299	535.07	168.01	127.058	24.5874	653.331
H1m021	Yes	3	Semi-urban	Male	High dose	40.3586	81.6345	241.968	56.5021	51.9159	547.043	16.3269	402.853	78.6993	66.2249	2438.95	230.411	18199.4	832.489	23.8483	88.6056	507.235	363.962	0.183448	458.437	524.479	3082.12	1111.51	208.214	3245.57	1514.92	56.3186	20.3628	131.166	308.927	413.493	113.555	18.1614	191.153	699.305	287.464	58.8869	38.3407	197.941	1852.28	269.302	177.945	38.1573	711.046
H1m021	Yes	7	Semi-urban	Male	High dose	38.4573	120.415	652.513	56.2149	156.456	837.444	25.1128	313.227	51.5916	84.7951	1645.57	709.148	26667.8	1144.79	3.88776	307.658	234.947	412.838	7.56536	805.921	933.167	1532.09	1355.46	380.475	4548.57	445.201	59.6823	31.3122	75.1283	472.31	492.694	144.477	7.67044	432.802	796.675	394.87	58.0011	63.1498	183.775	1293.89	272.458	171.692	24.5874	622.041
H1m021	Yes	180	Semi-urban	Male	High dose	62.3879	90.424	312.71	51.1427	33.7357	345.059	34.5059	323.493	82.7218	109.371	2413.26	157.125	16940.1	667.32	10.9371	432.248	545.471	396.972	5.85368	456.895	498.025	2365.2	1318.16	296.073	1960.21	1385.17	57.6126	14.018	110.142	288.217	398.051	115.225	20.0258	216.894	201.49	259.257	43.5945	71.9387	37.8949	710.606	188.858	185.007	38.357	1505.17
H1m021	Yes	181	Semi-urban	Male	High dose	24.0261	78.9482	546.529	42.3465	158.839	357.167	27.1962	332.743	367.8	105.378	1170.83	214.415	16923.2	545.145	49.388	4703.13	659.971	245.919	27.0441	429.533	643.804	3653.86	885.116	24.5447	2616.01	1338.94	33.649	14.0295	118.326	316.114	5145.83	84.2162	61.7077	222.977	1240.4	243.955	39.3025	171.765	19.5738	558.798	238.265	39.4869	18.6562	586.563
H1m021	Yes	187	Semi-urban	Male	High dose	71.1	92.4	667.3	82	279.5	442.3	53.1	314.7	190.3	44	4768.1	269.7	23109.2	967	26	94.4	282.9	460	7.5	558.6	653.9	1676.4	835.6	173.8	2964.4	104.2	59.4	14.6	79.7	402.2	435.3	106	63.4	222.3	579.3	338.3	64.4	67.3	106.7	817.7	213.8	45.2	31.3	898.4
H1m022	No	0	Semi-urban	Male	High dose	50.5048	100.517	458.978	94.9327	40.2396	524.019	36.2157	374.639	264.925	262.297	4131.95	152.582	31818.7	1261.22	23.8974	61.0985	374.639	249.896	2.62789	861.21	704.686	1388.35	838.134	261.147	5516.2	122.115	45.6597	23.1583	58.717	589.88	165.147	105.937	84.7496	78.0977	583.064	348.607	63.7264	62.2482	34.1626	1424.24	297.116	86.9669	11.7434	1204.07
H1m022	No	1	Semi-urban	Male	High dose	50.6367	114.155	365.384	147.379	46.3726	292.538	28.6941	456.974	248.475	197.217	2937.82	531.952	30491.4	1042.14	15.724	214.007	307.995	647.35	2.57625	1258.28	688.037	1547.62	900.356	332.958	6362.46	150.489	44.507	22.2979	75.6885	520.314	179.894	103.139	90.613	100.74	625.852	352.147	55.6115	68.7593	19.9882	3300.45	308.262	19.1886	15.3687	748.179
H1m022	No	3	Semi-urban	Male	High dose	71.4294	119.482	259.96	83.2261	79.1135	249.678	56.4942	313.315	76.4078	159.201	4132.19	202.383	28556.7	1379.67	33.6584	399.896	441.672	332.471	4.76196	493.945	674.359	1613.11	728.363	337.233	3747.88	826.741	41.3425	26.1908	77.3819	340.588	159.093	119.374	15.5846	276.735	467.105	325.978	55.1955	84.3083	30.1952	3305.99	283.553	151.95	22.8358	2071.78
H1m022	No	7	Semi-urban	Male	High dose	52.579	89.9075	632.101	68.5389	34.9345	361.314	21.0139	538.115	59.0516	98.5081	2886.7	261.831	31888.3	1072.15	26.8658	311.395	252.078	345.975	5.31997	910.424	694.522	1599.09	1240.88	1869.88	7126.1	420.987	43.1804	23.5852	152.86	540.952	194.179	72.9722	135.039	112.251	627.224	362.556	89.4641	64.7263	23.9399	2850.08	286.569	40.6091	19.7725	981.623
H1m022	No	180	Semi-urban	Male	High dose	39.6144	90.1461	439.813	75.7976	28.2292	466.951	123.834	635.702	122.898	56.9262	1433.45	79.6967	19628.6	839.076	28.853	260.925	1077.39	227.393	5.45868	485.666	602.95	2785.48	1034.03	483.015	3644.84	1123.86	33.8438	17.3118	94.5131	219.127	344.52	112.137	48.5042	131.32	799.774	228.017	39.3025	24.0182	16.532	2332.57	253.283	80.3205	35.4034	2221.84
H1m022	No	181	Semi-urban	Male	High dose	32.6869	138.574	329.746	29.4642	24.285	254.474	17.7246	643.264	92.6512	59.8492	2302.81	146.515	22851.7	603.671	52.4832	413.42	497.784	341.025	1.84151	429.533	658.111	4529.09	1897.57	680.44	1824.25	1081.43	61.5756	66.6398	83.5587	234.103	305.691	113.598	63.0719	183.116	1071.07	222.593	39.9378	54.0945	131.898	3302.3	380.848	35.3341	55.5907	2134.32
H1m022	No	187	Semi-urban	Male	High dose	0.630987	217.691	415.19	462.514	80.1354	401.308	282.051	235.989	138.186	445.477	1122.53	198.13	27214.5	918.717	12.6197	723.742	422.13	288.992	0.630987	264.384	945.85	1766.76	1082.77	471.978	858.143	79.5044	63.0987	41.6452	162.164	244.192	540.756	252.395	56.1579	296.564	587.449	335.685	54.8959	46.693	44.8001	1605.86	290.254	0.630987	20.1916	781.793
H1m023	No	0	Semi-urban	Male	Control	82.3088	89.5254	629.019	29.8418	70.021	124.828	38.2287	480.59	111.37	83.6741	783.299	111.565	23735.2	700.6	8.777	377.021	498.534	474.348	3.90089	371.95	709.962	2301.72	180.416	303.294	601.907	1796.36	54.0273	23.6004	85.8196	257.459	1828.93	118.002	27.8914	243.025	450.748	286.13	61.0489	23.2103	46.6156	820.162	275.013	55.9778	26.136	596.056
H1m023	No	1	Semi-urban	Male	Control	69.9136	76.6109	901.853	68.4435	34.6301	295.663	36.5903	531.539	185.728	95.8862	948.571	152.895	18986.8	532.029	7.35073	302.033	347.608	367.21	14.0481	513.571	571.07	2866.95	1708.64	1035.8	620.075	963.436	42.4709	18.7852	60.1126	203.37	1138.55	0.16335	35.7736	234.897	546.568	199.613	22.3789	30.8731	29.7296	2125.34	339.767	37.0803	31.1998	771.663
H1m023	No	3	Semi-urban	Male	Control	140.28	129.372	894.825	94.4925	26.1281	223.738	100.707	429.085	95.5071	59.6127	877.321	109.713	19658.6	578.37	10.781	219.172	426.675	347.276	5.58076	702.796	473.984	2224.95	1915.98	835.085	603.357	1481.06	65.7008	58.598	90.6874	87.2628	2536.96	80.0332	13.5714	165.901	601.2	219.933	56.5686	45.4071	21.1815	2181.57	364.018	115.42	22.9572	444.812
H1m023	No	7	Semi-urban	Male	Control	77.1917	143.602	515.546	216.482	44.7769	622.852	206.348	227.191	129.587	46.43	1528.74	255.006	19471	674.098	10.9247	578.434	349.591	433.826	8.48102	1150.76	461.425	1029.08	1022.25	551.698	6289.83	364.396	70.3637	26.3055	154.958	162.649	3503.24	73.598	252.274	141.877	229.563	222.303	68.6388	39.6021	48.8018	796.497	263.63	255.293	30.9773	541.995
H1m023	No	180	Semi-urban	Male	Control	48.1968	104.741	679.602	44.4272	92.6241	406.038	27.4641	432.694	564.361	82.3923	801.844	325.531	17528	603.403	7.80842	473.352	394.46	352.456	0.269256	170.708	511.048	1890.45	673.679	1178.8	1341.97	446.157	49.8124	23.156	116.049	206.25	3566.57	139.475	23.156	242.33	674.217	200.596	16.9631	29.8874	34.734	1987.11	359.995	100.163	33.3877	198.711
H1m023	No	181	Semi-urban	Male	Control	52.9244	92.1872	1923.3	68.5377	320.876	1024.05	27.7825	287.812	125.136	89.6616	480.453	161.529	18602.4	733.021	7.11782	209.172	257.734	374.145	4.36253	382.985	427.873	1091.21	889.957	987.425	3020.37	1479.13	44.1994	24.2235	158.199	73.2447	3584.86	63.2567	90.6948	106.078	1220.82	224.326	55.7945	30.1933	30.997	1018.31	142.012	103.668	25.2568	1874.28
H1m023	No	187	Semi-urban	Male	Control	85.5394	105.661	1395.71	93.7372	69.9717	905.575	112.534	155.263	100.279	34.3648	592.814	179.194	23696.1	699.634	9.43997	344.062	189.462	412.957	8.36348	669.907	899.364	839.909	955.259	717.935	3354.34	393.663	49.5184	39.83	59.2068	314.417	2918.77	102.846	43.8048	448.067	1231.5	264.402	118.828	35.1101	22.3578	1376.17	199.067	72.9527	11.7586	1038.73
H1m024	Yes	0	Rural	Male	High dose	45.1989	83.3333	241.632	64.1975	102.126	308.368	30.2469	528.944	356.31	71.262	7097.87	457.064	22762.3	754.252	17.2154	196.914	681.619	355.83	8.77915	406.516	777.503	2753.02	930.453	308.985	1545.13	723.182	56.4472	20.439	49.0398	299.52	1274.9	94.3073	79.2867	174.348	441.975	313.443	91.701	73.0453	28.5322	2488.96	550.549	169.342	31.2071	415.569
H1m024	Yes	1	Rural	Male	High dose	19.3857	89.0852	499.143	158.785	22.7892	142.951	56.9731	326.004	344.502	54.3094	3332.85	187.493	24160	962.771	26.9327	109.655	249.646	375.578	10.9507	584.529	446.906	1870.2	290.341	185.274	1813.67	1156.63	56.6771	16.574	105.807	220.937	1043.42	153.605	64.6682	156.121	949.305	330.888	63.9283	71.4753	52.8296	2138.49	243.726	30.4843	22.9372	981.121
H1m024	Yes	3	Rural	Male	High dose	23.9865	90.4107	132.513	52.5019	67.9338	383.197	13.5868	586.579	31.367	91.5849	6415.47	125.803	21211.1	795.497	25.6639	164.635	565.947	380.01	7.96755	372.713	807.238	4683.16	927.59	394.603	1302.32	1087.86	47.8053	24.1542	59.9663	296.728	921.971	115.488	52.5019	252.697	478.556	300.335	56.7793	76.6562	56.6115	931.28	328.179	39.9216	42.1022	398.629
H1m024	Yes	7	Rural	Male	High dose	29.5684	81.2135	528.246	46.0661	30.6045	471.739	0.0796992	571.443	181.395	46.3849	4764.5	154.776	21715.1	822.894	71.012	228.816	354.343	442.729	5.49924	480.825	877.966	4475.35	1313.36	2211.57	1513.49	397.858	55.7894	20.0045	56.9849	359.603	1329.46	62.1654	161.471	223.716	657.996	315.29	92.9292	30.8436	6.05714	951.13	296.481	48.8556	27.6556	572.718
H1m024	Yes	180	Rural	Male	High dose	38.7165	66.3865	892.518	87.6217	129.663	265.975	40.8615	275.949	294.503	209.348	2535.99	147.466	29791.9	1028.29	53.9458	220.717	218.035	274.341	7.29287	933.702	807.471	2321.71	1037.2	192.725	3654.58	643.81	46.7602	21.2351	86.8709	469.425	392.635	159.907	169.774	128.161	2266.58	381.696	64.7778	44.9369	52.0153	1949.98	209.777	23.2728	22.7366	798.14
H1m024	Yes	181	Rural	Male	High dose	132.392	114.847	412.192	48.3058	85.3621	265.952	29.6282	294.307	552.584	54.8907	4768.1	92.5117	18824.7	672.12	10.6316	1128.37	330.54	317.379	5.28127	902.246	836.751	848.121	465.866	899.366	2761.56	694.782	52.2253	21.2351	120.972	152.804	2698.64	105.894	21.8463	156.121	272.891	275.725	58.0011	209.47	240.819	2066.8	264.936	133.315	39.3724	1026.56
H1m024	Yes	187	Rural	Male	High dose	60.763	46.3318	487.927	77.169	46.9394	597.452	23.3938	509.042	118.336	35.3944	2127.01	92.5117	21993.2	786.729	26.7357	211.607	517.853	348.628	0.151908	380.984	633.758	2961.13	912.812	223.456	3078.86	897.318	39.496	14.4312	104.816	325.994	483.37	162.237	8.96254	47.699	568.59	296.068	70.4851	41.1669	59.2439	919.952	168.01	236.976	20.0518	447.368
H1m025	Yes	0	Rural	Male	Control	40.8944	87.1171	459.962	75.3949	60.609	528.031	3.9962	318.763	69.1342	51.4177	10430.2	202.607	24815.6	935.11	30.9039	179.829	693.873	280.4	15.0523	787.251	899.41	1421.45	1285.04	520.438	2897.38	727.174	57.1456	12.921	95.2427	310.771	635.395	167.174	2.93054	286.794	514.976	309.572	5.19505	107.098	48.0876	1664.55	304.11	158.516	17.9829	586.109
H1m025	Yes	1	Rural	Male	Control	112.494	60.1148	633.844	26.0804	141.81	142.269	63.3955	612.309	132.956	21.8317	6312.98	325.531	14472.3	437.268	7.80842	115.735	298.543	220.739	5.85368	915.722	326.949	3653.86	907.661	924.713	8503.37	87.5875	53.1265	25.4016	102.454	111.505	318.338	153.605	102.634	200.143	525.306	200.16	43.5053	54.6014	25.761	332.827	773.617	1139.53	22.0605	543.603
H1m025	Yes	3	Rural	Male	Control	25.5699	77.9371	308.884	84.9944	34.7751	372.093	19.9445	319.931	428.756	45.5144	6351.87	278.507	21830.1	1155.66	16.2625	232.686	450.133	484.192	8.48921	680.978	905.584	1359.4	1879.69	911.925	4468.39	387.742	59.4245	13.1941	73.1299	314.203	570.822	59.2199	189.217	294.156	588.926	254.369	146.976	39.7868	24.0357	5856.73	310.419	203.23	41.4232	2276.33
H1m025	Yes	7	Rural	Male	Control	20.4972	97.3088	554.269	110.304	75.755	855.282	20.4972	271.957	196.625	291.821	5508.99	544.232	27556.2	1083.92	29.6892	296.047	289.813	381.205	7.18458	998.339	820.099	784.387	1301.89	406.351	8503.37	433.399	62.1255	47.228	75.5437	98.5766	475.767	97.5201	129.111	104.282	569.906	322.249	97.2031	43.5301	18.4897	470.801	282.206	51.7712	22.082	631.186
H1m026	No	0	Semi-urban	Male	High dose	38.8543	64.0489	458.36	55.7519	15.6834	463.419	21.7544	392.793	50.6928	79.024	1517.54	124.152	17812.6	970.245	7.58874	202.063	376.098	266.112	5.05916	359.402	656.476	2146.9	556.103	632.395	2624.79	1351	46.5442	16.3917	72.3459	232.013	229.281	91.8743	70.5246	454.717	272.891	206.414	135.282	22.0579	106.242	1319.83	388.442	157.643	50.1868	2067.68
H1m026	No	1	Semi-urban	Male	High dose	22.8474	84.3353	243.53	42.5362	86.9675	391.67	13.2662	333.551	187.096	118.448	2057.74	148.245	17501.9	818.821	4.42208	73.4907	515.382	288.172	5.8961	446.946	872.518	1850.43	729.116	478.637	3287.29	1338.94	56.1182	23.058	75.2806	219.946	261.218	45.1683	180.252	184.358	807.661	215.524	0.105288	29.2699	36.2189	2337.07	346.185	100.444	48.7481	697.53
H1m026	No	3	Semi-urban	Male	High dose	107.046	83.3431	489.864	33.898	69.3251	120.3	37.9759	307.885	109.34	101.949	1087.28	672.607	18038.3	722.307	8.66564	1917.4	665.98	297.945	0.254872	183.763	499.039	2103.97	546.955	614.496	5934.95	1497.37	56.3267	20.8995	153.433	346.371	215.876	69.3251	99.6549	272.203	610.673	225.307	30.5846	45.3672	26.7615	986.354	375.171	82.0687	44.6026	969.278
H1m026	No	7	Semi-urban	Male	High dose	49.1592	78.9482	506.56	49.0124	6.0165	246.53	19.9572	373.61	190.473	79.9754	943.563	66.1815	18690.6	702.169	6.0165	300.385	338.098	230.094	0.146744	902.621	607.079	2337.04	106.683	678.69	2308.43	1621.81	60.3117	17.6093	87.6061	254.894	252.546	113.726	23.9192	182.99	708.773	234.643	63.8336	17.0223	34.4848	994.483	329.44	52.5343	42.9959	1397.44
H1m026	No	180	Semi-urban	Male	High dose	37.9274	64.7122	272.027	83.9973	17.678	431.236	85.0687	403.273	141.424	185.137	2168.07	208.922	20127.4	711.62	18.2137	370.488	244.171	293.134	4.0713	330.204	376.274	2083.33	653.015	540.09	1990.12	1116.39	49.177	21.2136	114.211	216.957	121.068	117.961	44.2486	160.602	585.089	227.564	49.6056	50.5698	41.5701	2152.97	254.028	206.565	44.3557	891.4
H1m026	No	181	Semi-urban	Male	High dose	50.5048	126.629	459.962	16.5671	302.612	139.45	11.8806	431.675	260.981	75.5324	994.503	260.966	21322.5	663.737	2.82635	413.42	291.025	254.876	2.98379	374.602	933.167	3140.24	814.52	483.015	2835.42	1210.16	90.0188	26.484	158.199	431.352	1231.53	143.027	130.932	203.146	398.703	248.059	77.9119	28.4296	58.4204	1887.4	625.833	456.597	8.83142	445.957
H1m026	No	187	Semi-urban	Male	High dose	127.514	98.7839	429.244	42.8982	28.074	292.678	26.7622	301.73	153.095	117.806	777.021	253.716	24628.8	763.378	6.95291	102.457	368.373	339.643	0.131187	451.546	593.097	2015.95	850.486	576.961	1380.09	1158.64	52.7372	23.7449	93.7988	470.83	120.823	107.705	72.5464	59.5589	378.868	278.904	54.3114	44.4724	44.4724	2342.35	325.344	14.4306	48.0145	483.949
H1m027	Yes	0	Rural	Female	High dose	26.6729	131.976	169.577	82.8899	106.877	439.177	13.8922	324.336	211.994	327.577	4220.72	1815.98	12553.4	467.517	10.6507	314.333	1020.24	201.344	7.96484	509.657	601.253	2068.36	1492.85	1080.16	3650.03	618.016	54.5499	21.1161	113.638	306.739	480.947	103.913	119.195	100.672	430.657	213.384	19.5416	143.552	62.7926	1055.06	206.345	168.003	54.6425	321.557
H1m027	Yes	1	Rural	Female	High dose	37.9274	161.869	365.384	16.706	68.7575	772.26	28.2335	297.375	454.313	58.9359	480.453	196.452	13021.4	679.319	15.724	229.308	421.263	539	2.4528	328.348	736.414	3664.01	2116.56	752.649	3711.23	1334.48	75.682	65.012	366.524	579.276	305.691	119.702	6.9111	242.33	799.774	176.703	88.1075	57.2675	43.9088	658.601	290.508	52.4145	35.2687	748.179
H1m027	Yes	3	Rural	Female	High dose	43.7608	108.796	134.642	18.6613	200.983	373.32	6.06494	359.791	128.017	132.402	5150.16	256.22	17673.9	881.189	10.1704	185.96	731.991	334.038	2.70589	927.002	886.6	3201.17	1177.06	902.836	4505.97	221.79	54.4911	18.4747	66.7143	389.276	677.127	102.731	144.719	189.879	455.897	312.577	45.3471	149.384	38.9089	738.616	259.952	264.804	31.5377	696.348
H1m027	Yes	7	Rural	Female	High dose	52.3392	87.9383	109.34	107.009	109.764	333.53	93.4477	413.628	129.047	123.326	2666.12	472.536	14753.9	654.558	25.428	849.294	740.377	393.921	9.95928	244.108	602.854	653.922	1274.15	1116.71	4041.14	907.354	51.9154	14.833	21.19	359.382	670.874	116.757	21.6138	208.721	291.786	234.785	68.2317	117.816	36.4467	736.987	308.738	212.112	41.1085	538.861
H1m027	Yes	180	Rural	Female	High dose	73.336	87.4151	235.067	124.484	229.275	101.94	6.23757	423.799	113.524	181.692	4642.8	352.066	16923.2	668.311	13.8118	205.573	1056.47	273.117	3.20789	598.718	855.349	2673.78	949.359	845.458	2835.42	1062.53	44.3759	17.3761	83.4944	370.512	612.797	115.395	285.235	200.137	603.262	257.434	46.4254	108.89	35.7324	1731.82	330.859	81.1776	28.6037	262.602
H1m027	Yes	181	Rural	Female	High dose	52.579	64.7122	246.661	31.5567	273.509	350.707	38.9228	333.394	144.195	62.7884	288.925	226.313	17997	714.031	7.11782	122.331	354.519	1147.26	11.1539	677.602	1056.61	1091.21	465.866	332.958	2624.79	967.946	66.432	23.1583	84.5039	202.603	345.338	119.702	81.158	174.168	2011.36	220.213	53.4403	39.6021	46.8617	2857.92	224.62	19.1886	36.2495	898.4
H1m027	Yes	187	Rural	Female	High dose	46.6507	164.418	83.7787	72.2586	656.429	88.3657	103.002	405.517	1238.7	95.1355	7969.38	269.7	15379	636.779	26.8658	5196.15	320.158	500.838	27.9683	429.533	750.482	2847.12	494.889	1305.88	460.847	403.727	47.1211	12.2165	18.3299	109.189	9234.53	140.639	13.2638	170.2	339.153	259.257	38.1551	405.358	177.341	1923.28	138.825	239.492	17.9829	531.258
H1m028	No	0	Semi-urban	Female	High dose	27.0558	60.1148	388.074	68.4207	14.3914	472.942	28.6183	658.96	269.982	49.1774	1696.13	1854.18	18231.1	545.145	4.11182	236.101	528.945	377.794	6.00326	366.363	1033.22	3489.62	826.723	257.318	1508.38	790.621	40.707	21.1348	126.891	269.489	128.289	62.0885	107.647	163.404	2178.36	195.229	78.618	36.184	167.104	1433.13	330.426	229.111	40.5425	651.559
H1m028	No	1	Semi-urban	Female	High dose	26.5478	63.5193	349.274	123.293	233.963	408.071	17.9971	612.309	266.455	108.797	2387.1	214.255	24650.8	751.97	6.02619	234.288	436.003	400.986	4.80466	869.888	639.59	5203.2	885.116	1918.69	1434.31	397.484	41.2875	26.3849	193.408	361.653	213.441	98.0477	25.7334	194.792	2011.36	279.81	90.067	56.7602	34.7727	3425.64	289.338	21.2545	32.0039	865.653
H1m028	No	3	Semi-urban	Female	High dose	80.7241	85.6424	629.114	112.693	20.7424	376.035	41.6986	361.922	119.964	182.084	1149.81	1897.93	20007.3	618.101	5.02521	1017.12	449.061	235.223	5.13213	581.641	1155.91	2263.06	767.36	1312.01	2652.88	826.914	35.1765	24.6984	78.4788	284.512	115.045	86.6047	506.584	164.763	923.356	217.153	39.9878	29.5097	20.2078	1711.89	301.62	25.0191	45.3338	359.463
H1m028	No	7	Semi-urban	Female	High dose	83.7243	87.4151	406.804	85.0519	77.8257	444.079	89.5969	480.59	547.466	106.717	3747.4	189.837	17105.8	718.519	8.45554	849.294	298.886	200.491	10.7432	372.41	944.925	2321.71	856.55	928.622	1534.3	86.0566	34.4769	24.1441	97.9389	192.565	1704.25	159.907	44.5757	209.253	632.872	209.098	112.353	44.9369	39.1081	1560.87	209.901	96.1995	15.5729	827.4
H1m028	No	180	Semi-urban	Female	High dose	0.394856	124.38	185.187	72.2586	737.986	61.9924	24.8759	405.517	598.207	106.611	1545.07	193.479	13423.1	404.727	3.5537	82301.4	42.2496	911.722	11.056	460.402	572.146	2349.79	706.002	388.933	1598.77	949.628	130.302	43.829	198.612	160.311	294.957	23.6914	10.2663	238.098	787.737	144.122	123.195	28.4296	37.9062	700.079	301.275	285.481	22.9016	47.7776
H1m028	No	181	Semi-urban	Female	High dose	22.1318	83.5193	281.252	58.6412	382.864	88.3657	128.268	440.536	146.199	54.6026	2391.53	5202.27	9411.99	653.615	4.84638	240.704	849.086	291.914	9.20812	1115.15	4087.28	2196.54	590.612	2222.71	638.591	517.917	37.6402	29.2398	150.722	208.233	74.9574	105.974	22.9395	482.538	1194.79	242.481	41.0327	82.0654	51.0485	1161.52	397.08	19.224	37.4787	335.046
H1m028	No	187	Semi-urban	Female	High dose	84.3734	70.9602	237.976	63.1719	173.939	57.9796	24.2303	964.02	86.1041	140.19	1723.38	334.465	20730.8	663.737	8.22099	247.063	1166.52	353.935	0.432684	287.735	986.087	6806.55	1256.08	1537.33	2287.17	2151.74	43.7011	54.0855	236.245	957.097	84.3734	29.4225	62.3065	196.006	409.752	267.831	82.2099	29.4225	37.2108	993.442	1214.98	128.074	22.0669	184.323
H1m029	Yes	0	Semi-urban	Male	High dose	51.0269	116.913	127.707	49.3447	54.1109	517.278	40.3729	402.608	229.2	67.4284	474.382	270.274	26840.4	887.503	16.2613	281.629	322.423	379.898	8.13066	302.096	836.897	4040.24	896.335	894.372	3578.19	129.53	50.6063	41.7748	100.231	316.114	503.68	160.09	56.494	250.088	372.889	314.993	95.3249	66.0265	37.2889	1869.07	323.123	133.315	25.6536	691.246
H1m029	Yes	1	Semi-urban	Male	High dose	59.6098	64.4654	252.489	50.8285	36.2618	411.07	25.3109	440.1	77.689	135.956	363.444	133.166	21759.2	903.135	38.7412	495.784	336.687	335.654	0.10331	374.602	539.794	4457.61	741.765	932.372	5117.14	150.936	50.1053	26.1374	229.038	249.7	575.953	110.335	74.1765	198.975	522.851	278.007	84.0942	56.5105	32.7492	1620.42	303.834	420.678	27.2738	1431.87
H1m029	Yes	3	Semi-urban	Male	High dose	50.9786	74.8056	79.2385	65.0162	51.7174	458.807	16.254	377.907	130.771	65.3856	181.75	256.555	31350.2	972.657	6.27997	414.663	522.161	382.709	0.184705	617.839	746.947	4168.98	817.689	556.516	1720.53	1261.35	48.3927	26.7822	132.064	124.307	489.099	136.128	11.0823	312.336	1191.35	369.225	100.295	56.5198	37.6798	2413.73	339.673	103.62	11.6364	756.183
H1m029	Yes	7	Semi-urban	Male	High dose	0.396941	86.1361	329.858	87.7239	68.6707	316.362	25.8011	334.224	172.669	21.8317	106.777	71.8463	23346.1	717.272	13.8929	254.836	404.086	421.948	0.396941	410.04	836.751	4943.9	1152.72	679.959	1003.07	1850.54	57.5564	43.2665	100.029	433.459	345.338	194.501	17.0685	232.21	619.227	286.194	68.6707	50.8084	34.9308	142.899	441.398	28.5797	18.6562	451.719
H1m030	No	0	Rural	Male	High dose	74.162	70.1326	443.774	56.0843	38.1155	567.595	46.6099	245.791	155.729	34.304	1899.9	461.96	22838.5	886.568	12.3059	69.4792	450.852	500.838	13.9394	743.144	757.628	1578.64	608.542	521.421	2897.54	387.581	59.8959	87.5569	77.8646	199.508	3849.23	84.7254	43.3428	187.637	365.909	309.716	40.0758	47.3722	25.2652	975.54	192.647	190.687	15.5729	886.568
H1m030	No	1	Rural	Male	High dose	56.4469	116.074	1532.81	68.0543	33.5501	296.227	37.2072	292.888	155.189	35.9352	1924.76	72.6654	18219.6	689.765	10.3353	655.738	1200.65	290.98	7.47325	310.537	499.277	1888.19	904.74	329.936	4061.16	1157.72	61.2171	20.6707	67.2593	152.804	2698.64	98.1063	138.971	230.876	307.675	226.265	30.847	54.2208	28.621	2482.71	211.795	115.438	28.78	1030.99
H1m030	No	3	Rural	Male	High dose	71.5984	73.034	259.96	86.8545	285.7	106.592	38.9228	377.907	590.946	86.9635	187.952	147.466	22851.7	1012.44	8.37425	7998.61	319.538	677.204	4.36253	380.984	659.076	1021.84	1897.57	708.738	1294.37	1613.26	106.603	23.1583	457.143	321.611	517.186	103.433	82.9	195.441	299.711	272.193	71.4749	35.3517	25.2652	2269.02	346.185	95.0958	10.2007	423.96
H1m030	No	7	Rural	Male	High dose	52.5154	73.259	246.56	61.7056	325.333	496.796	68.0074	265.99	109.495	59.3424	870.968	415.134	16013.3	652.766	0.262577	8369.11	490.231	678.499	7.61473	193.257	844.71	2425.69	478.153	307.215	4647.35	1229.65	66.432	25.9951	186.692	139.691	619.944	61.7056	32.0344	403.318	1545.79	220.302	0.262577	56.454	48.0516	860.202	252.336	130.763	27.8332	824.492
H1m030	No	180	Rural	Male	High dose	134.753	203.518	410.292	211.275	14.8448	574.447	170.093	163.772	162.24	344.304	2169.83	196.047	22720.7	960.412	12.5463	105.542	222.289	745.306	11.2055	379.357	759.672	1947.45	717.053	495.53	1294.37	1660.23	106.404	18.9631	103.148	155.344	1329.9	102.286	84.6634	297.759	282.914	259.641	22.9855	102.19	25.1883	1756	166.932	41.374	27.4869	1440.81
H1m030	No	181	Rural	Male	High dose	137.412	168.758	700.238	94.5507	63.9721	330.863	68.578	138.436	267.659	128.328	1837.53	182.448	25133.2	1003.08	16.7607	459.959	319.732	641.128	5.5016	1183.99	653.283	1821.41	631.532	433.603	2879.25	228.892	98.9008	31.986	91.48	201.512	1221.23	99.0287	100.18	206.374	318.325	281.477	38.5112	81.3725	929.13	1267.03	222.879	92.7595	25.077	1532.77
H1m030	No	187	Rural	Male	High dose	54.039	152.708	285.313	47.9274	656.429	927.347	150.376	297.375	270.999	209.562	1913.88	174.26	16038	678.784	10.5344	940.777	239.315	422.662	13.1881	487.396	643.804	2488.21	746.413	4846.38	1415.31	291.424	100.599	21.9533	57.4968	111.053	4002.82	88.6979	104.218	268.587	2024.85	185.357	33.5331	80.2543	21.1492	948.657	226.288	456.597	30.4773	847.093
H1m031	Yes	0	Rural	Male	Control	0.314141	113.3	329.746	85.0519	285.7	905.575	30.2469	398.834	238.51	85.0639	3349.23	168.835	12838.7	720.693	8.6	1701.44	1166.52	326.39	6.6766	487.396	666.391	1008.99	654.163	179.548	2964.4	188.814	43.3458	9.89544	36.7241	202.603	629.801	112.137	100.18	151.424	898.435	267.831	37.5292	159.8	38.0961	2058.21	227.571	206.565	27.8515	855.931
H1m031	Yes	1	Rural	Male	Control	64.1672	141.336	633.844	43.7567	29.3576	188.168	23.9054	179.361	190.265	42.0792	1859.45	208.299	22553.7	971.316	10.7644	189.706	314.685	324.611	6.29091	231.925	744.564	816.839	1510.94	543.115	1598.31	35.2291	68.7806	21.5289	180.06	236.398	1807.31	105.967	27.68	181.178	546.75	326.428	82.6206	73.1143	54.3814	3066.61	170.973	63.4682	25.4432	1132.64
H1m031	Yes	3	Rural	Male	Control	63.0047	177.591	158.955	31.8631	43.2857	79.4773	25.1297	282.198	59.7583	157.632	2858.66	234.584	23958.1	918.859	17.675	91.982	468.086	433.458	6.9738	793.691	737.9	920.422	1546.14	630.408	710.847	823.991	72.8642	28.2559	46.7726	193.102	2130.74	138.274	16.4726	225.326	462.676	343.881	31.1416	79.838	66.3714	3698.88	174.345	269.453	32.344	451.133
H1m031	Yes	7	Rural	Male	Control	32.1586	224.558	268.762	84.2092	57.9076	500.724	114.268	127.75	327.222	57.4656	1253.74	187.095	22971.1	943.651	14.4769	509.675	473.759	379.052	2.98379	716.109	725.945	622.396	907.624	389.44	1405.36	521.5	88.7401	26.5226	52.2716	111.505	1224.79	153.72	9.94596	185.216	563.605	341.036	57.6866	89.4032	43.8727	1744.52	146.316	58.1286	34.5898	1039.46
H1m031	Yes	180	Rural	Male	Control	63.2736	193.735	180.036	75.0151	95.8889	54.1413	10.4369	311.15	182.972	108.609	1126.86	157.858	21757.3	778.852	7.82766	438.349	392.362	245.919	0.326153	766.132	784.723	1163.71	1204.81	617.733	881.917	786.354	69.7966	64.5782	49.9013	298.43	629.801	193.082	6.52305	232.873	337.242	305.605	97.8458	58.0552	42.0737	1121.96	191.452	0.326153	22.8307	895.615
H1m031	Yes	181	Rural	Male	Control	51.4575	46.3318	487.927	73.8635	52.0688	673.034	53.7277	700.67	180.063	91.556	4255.43	238.435	29791.9	768.106	77.0588	509.675	1460.92	262.702	32.3568	834.136	104.142	4529.09	1700.1	641.5	3020.37	1850.54	59.8959	14.018	230.45	192.936	1920.36	106.6	150.855	208.014	525.306	394.87	45.0437	44.4724	963.646	2857.92	380.848	28.5797	91.1123	653.331
H1m031	Yes	187	Rural	Female	Control	52.0565	147.407	99.9897	62.3647	102.567	265.952	63.3955	203.072	45.8715	146.377	1523.04	122.668	21322.5	762.808	19.5856	279.868	461.808	312.854	0.515411	309.762	550.459	989.588	1041.64	630.347	1222.55	308.731	80.9195	25.7705	95.8664	526.75	168.539	175.24	10.3082	197.918	444.799	299.454	48.964	42.2637	38.6558	2522.94	178.332	39.6866	28.3476	120.091
H1m032	Yes	0	Semi-urban	Female	High dose	34.8605	164.875	525.976	7.45444	204.668	437.291	19.9516	482.675	294.012	56.8949	5426.5	283.598	16306.1	408.898	9.20842	314.731	782.497	198.968	10.7432	975.435	818.125	4350.65	1218.25	672.873	1762.65	909.003	77.1754	50.4271	301.686	199.187	254.986	214.425	6.68707	227.799	398.703	231.088	88.357	92.4131	27.406	2476.3	224.62	52.7292	38.2588	281.953
H1m032	Yes	1	Semi-urban	Female	High dose	36.1187	156.442	1126.1	181.531	35.6861	205.61	8.29071	390.096	213.54	308.198	3747.4	99.056	26882.5	863.82	11.2465	169.851	154.928	329.249	10.3814	990.776	944.925	1903.48	915.439	570.329	13158.4	541.203	59.1885	21.7721	51.5466	193.138	221.975	64.0908	43.328	259.607	874.634	335.017	88.0257	86.5839	29.1256	4623.91	394.422	34.7489	22.0605	2879.69
H1m032	Yes	3	Semi-urban	Female	High dose	27.4887	173.915	879.964	88.2021	1074.87	472.179	85.9294	338.415	232.897	33.0081	2765.76	841.87	15997.6	554.428	13.7444	603.021	34.1986	200.971	16.2335	622.068	461.897	2858.07	1257.56	1188.4	2918.46	1023.25	59.7393	50.865	77.3797	208.546	190.69	94.3708	46.969	163.85	769.685	205.841	117.855	232.031	21.1036	1689.37	308.761	24.3503	43.0729	846.307
H1m032	Yes	7	Semi-urban	Female	High dose	24.5307	133.706	885.53	8.62617	109.175	460.691	43.67	453.413	372.273	82.2182	2690.29	453.683	17058	588.197	7.00876	717.05	471.744	136.671	0.269568	708.694	403.813	2783.29	1090.13	883.374	3615.98	1289.07	54.1831	57.6875	164.975	209.454	170.367	39.6265	21.5654	171.445	325.368	211.611	37.7395	91.9226	35.5829	1409.84	261.481	28.3046	31.0003	600.327
H1m032	Yes	180	Semi-urban	Female	High dose	20.3727	125.632	888.434	52.2378	215.742	463.741	103.692	317.345	112.311	29.6449	5036.51	392.045	18573.3	636.779	7.18269	198.242	275.685	226.32	3.65664	555.288	535.045	2294.28	1134.34	1022.29	3411.78	547.321	34.4769	50.4095	106.957	201.115	260.928	107.087	56.025	203.858	1250.18	223.969	56.5474	100.427	36.1747	1488.12	271.245	140.389	29.9061	868.714
H1m032	Yes	181	Semi-urban	Female	High dose	37.9274	65.6047	323.97	55.7519	80.1354	432.441	51.7211	405.517	257.687	99.5172	527.879	179.194	24815.6	764.406	12.5745	578.434	306.827	280.4	4.08286	310.76	273.568	1072.94	1090.13	704.284	2571	911.098	52.7372	31.1768	50.5882	117.964	121.068	111.682	64.0983	131.989	375.357	313.443	61.3526	30.8731	37.159	4623.91	275.013	80.3777	79.5921	996.805
H1m032	Yes	187	Semi-urban	Female	High dose	85.2593	78.2142	153.427	11.7998	84.5734	225.5	27.0015	387.916	112.311	50.1719	2983.83	400.9	17058	664.791	10.6129	209.768	858.992	334.024	5.40781	387.388	1033.22	2126.12	626.418	540.09	1380.09	790.621	50.6063	16.7	117.948	433.459	347.436	103.139	36.6794	250.088	678.745	290.83	65.5239	32.5275	34.4848	1359.11	301.275	41.374	29.0829	411.696
Total (32)	20/12		21/11	24/8
[truncated: 8 more columns]
