# Supplementary material for: Investigation of urinary metabolomics in a phase I hookworm vaccine trial in Gabon
Source: PLoS One. 2022 Sep 26;17(9):e0275013. doi: 10.1371/journal.pone.0275013 (PMC9512193; doi:10.1371/journal.pone.0275013)
Supplement: S2 Table — Overview of missing data in blue. Data from Days 28, 29, 31 and 35 corresponding to second vaccination were excluded for data analysis. (XLSX) [file pone.0275013.s005.xlsx]

## Sheet: Sheet1
				HookVac urine samples ( overview)
		D0	D1	D3	D7	D14	D28	D29	D31	D35	D180	D181	D183	D187
cohort 1	H1-001	x	x	x	x	x	x	x	x	x	x	x	x	x
	H1-002	x	x	x	x	x
	H1-003	x	x	x	x	x	x	x	x	x	x	x	x	x
	H1-004	x	x	x	x	x	x	x	x	x	x	x	x	x
	H1-005	x	x	x	x	x
	H1-006	x	x	x	x	x	x	x	x	x	x	x	x	x
	H1-007	x	x		x	x	x	x	x	x	x	x	x	x
	H1-008		x	x	x	x	x			x	x	x	x	x
	H1-009	x	x	x	x	x	x	x		x	x	x	x	x
	H1-010	x	x	x	x	x	x	x	x	x	x	x	x	x
	H1-011	x	x	x	x	x	x			x	x			x
	H1-012	x	x	x	x	x	x			x	x	x	x	x
	H1-013	x	x	x	x	x	x	x			x	x	x	x
	H1-014	x	x	x	x	x	x	x
	H1-015	x	x	x	x	x	x		x		x	x	x	x
	H1-016	x	x	x	x	x	x	x	x	x	x	x	x	x
cohort 2	H1-017	x	x	x	x	x	x			x	x	x	x	x
	H1-018	x	x	x	x	x	x			x	x		x	x
	H1-019	x	x	x	x	x	x			x	x	x	x	x
	H1-020	x		x	x	x	x			x
	H1-021	x		x	x	x	x			x	x		x	x
	H1-022	x	x	x	x	x	x			x	x	x	x	x
	H1-023	x	x	x	x	x	x			x	x	x	x	x
	H1-024	x	x	x	x	x	x			x	x		x	x
	H1-025	x		x	x	x
	H1-026	x	x	x	x	x				x	x		x	x
	H1-027	x		x	x	x		x	x	x	x		x
	H1-028	x	x	x	x	x		x	x	x	x	x		x
	H1-029	x	x	x	x
	H1-030	x	x	x	x	x		x	x	x	x	x	x	x
	H1-031		x	x	x	x	x		x	x	x		x	x
	H1-032	x	x	x	x	x	x	x	x	x	x
Urine samples		30	27	31	32	31	24	14	14	25	26	18	23	24
	Missing			Vaccination day			Hepatitis B			Low dose HookVac			High dose HookVac
